# Supplementary material for: The neuropeptide Y receptor gene repository, phylogeny and comparative expression in allotetraploid common carp
Source: Sci Rep. 2022 Jun 8;12:9449. doi: 10.1038/s41598-022-13587-2 (PMC9177570; doi:10.1038/s41598-022-13587-2)
Supplement: Supplementary file 1 — Supplementary Information 1. [file 41598_2022_13587_MOESM1_ESM.txt]

>Dre_npy1r
MPDSAFSPPVPPIAALNCSLDLSNCSITNLSAIAYGDECYGSHSLFVIMAVAYSAVVLLGVIGNLALILVIARQRELHNVTNVLIANLSVSDLLMAVVCLPFTFIYTFMDHWVFGAVMCKLNSLVQCCSVSVSIFSLVLIAIERHQLILHPRGWRPSLNHACLGISLTWALAVLTATPFLLFSRVTDAPLKQLPSVFQEQYRGKVVCVEEWPSREIKLTYTTGMLVLQYITPLTFIFICYLKIYTRLQRRNNMMERIRENKYRSSESKRINIMLFSIVVAFAVCWLPLNVFNAVIDWNHEVAMNCTHNLLFSLCHLTAMCSVCINPIFYGFLNRNFQRDLRAFRLCKIVSTRENEYDMVAMSTVNTDVSKMSLKMSSLDL
>Dre_npy2r
XLNTKMDVRTQINTSEDGTLSQLNQSTNCCAPDTAEVDAALLDGLEDSTKLVGVQVILILAYSTIIFFGMTGNSLVIYVVYKFRNLHTVTNYFIVNLAVADLLVNTLCLPFTLMYTLYGEWKFGQVMCYLLPYAQGLAVHVSTITLNVIALDRYRSIVYHMETKMSKDMCVVVIAITWVASAILASPLAIFREYVTFDLSPEQTIQGCAEKWPGSSTDGTIYSIAMFFLQYGLPLSIISFAYTRIWNKLRNHVSPGGGRSDRHQRRQKTTKMLVAVVVVFTVSWLPFHAFQLAVDIDSSVLEIRDFKLLYTAFHIVAMCSTFANPILYGWMNRNYRGSFVAVFKCGRINNGMRRVSSSEAVREKCTRNLENTISIALTQANTLV
>Dre_npy4r
MPSALFDMPLWQALLNSTLTHNQSNSSLFLLDVPCWQSSTMTLTLVLCYCLVLILGLLGNILLICIIMHQRDPPNVTSILIANLSVSDILVSVFCLPFTVVYTLMDHWIFGALLCRLMPFVQCVSVTVSVLSLVLIALERHQLILHPSGWKPSVPQAYIAVLTVWLLACVTSLPFLAFHLLTSEPYSLFPAPLSQLQVCLEVWPSQEHKLAYTTSLLLFQYCCPLLLMLLCYLRIFLRLQRRERMLERQCSRNREDEHRRVMHSKRINVMLATLVAAFAVCWLPLNAFNVVADWHQEVLPVCNHNLLFSLCHLLAMSSTCVNPIIYGFLNSNFRKDVASVVLHCHFQPLEDSYEHFPMSTMNTDVSRTSFRLRNNSV
>Dre_npy7r
MGQSDQVNGSEDTVLHDGNQETSLGNDSVNTYKPAFVDDITKHLSVQISLILAYSLIILLGLVGNTLVIYMIILYRNMRTVTNYFIANLALADLMVDTVCLPFTLVYTLLDEWKFGAVMCHMVPYSQALSVHVSILTLTIIALERYRCIVFHLGQRLNRCTSFIIIGLTWAFAAILAGPLAIFREYRYEEIPYIDLRIAVCSEKWPNGTNRDAVIYSLSMLLLQYVVPLAIISYAYVCIWIKLKNHVSPSNRNDGIVRRKKTTKMLALVVVVFAVCWLPFHMFQLASDLDLILKFKEYKLIYTLFHIVAMCSTFVNPLLYGWMNQNYRNGFLMFFRCEHKPDSIYPDGSFRTRSLRGMIVNGYNDGQPAAAV
>Dre_npy8ar
MQARCIDFLPPFKRFIELRLMEANITNISSGTGQKSWVESNVCPPSVSGTTLLIVAYSTVIAVGLVGNTCLVFIISRQKEMRNVTNILIANLSCSDILMCVVCLPVTVIYTLMDRWILGETLCKVTPFVQCMSVTVSIFSLVLIALERHQLIIHPTGWTPAAGHSYLAVAVTWMVACFISLPFLSFNILTNAPFQNISLPFNPFSDHVICMELWPSERNRLAYTTSLLLFQYCLPLLLILLCYLRIFLRLRRRKDMVEQATEARQRKARGAQRVNAMLVVIVVAFALCWLPLNVFNTIFDWYHQALPACQHDVIFSACHLTAMASTCVNPVVYGFLNTNFQKELKATLQRCNCGWGVPETYESFPLSTVATDVSKVSSMQHGSLIRSEQCAHC
>Dre_npy8br
MERSHLNNSSWLLEDPTCPASLSSTTFLIVAYSTMLAVGLVGNTCLVVVITRQKEMRNVTNIFIVNLSCSDILVCLVCLPVTIIYTLMDRWILGEALCKVTPFVQCMSVTVSIFSMVLIALERHQLIIHPTGWKPVVRHSYLAVAVIWIIACFISLPFLSFNILTNSPFHNLSLPFNPFSDHFICIEQWPSEGNRLTYTTTLLLCQYCLPLALILVCYFRIFLRLSRRKDMVERARGGRQKKAKGSKRVNAMLASIVAAFALCWLPLNVFNTIFDWNHEAIPVCQHDAIFSACHLTAMASTCVNPVIYGFLNNNFQKELKSLLSRCRCWGPAESYESFPLSTVSTGITKGSILSNGSASTYQPHKKNSLEQKESI
>Hsa_npy1r
MNSTLFSQVENHSVHSNFSEKNAQLLAFENDDCHLPLAMIFTLALAYGAVIILGVSGNLALIIIILKQKEMRNVTNILIVNLSFSDLLVAIMCLPFTFVYTLMDHWVFGEAMCKLNPFVQCVSITVSIFSLVLIAVERHQLIINPRGWRPNNRHAYVGIAVIWVLAVASSLPFLIYQVMTDEPFQNVTLDAYKDKYVCFDQFPSDSHRLSYTTLLLVLQYFGPLCFIFICYFKIYIRLKRRNNMMDKMRDNKYRSSETKRINIMLLSIVVAFAVCWLPLTIFNTVFDWNHQIIATCNHNLLFLLCHLTAMISTCVNPIFYGFLNKNFQRDLQFFFNFCDFRSRDDDYETIAMSTMHTDVSKTSLKQASPVAFKKINNNDDNEKI
>Hsa_npy2r
MGPIGAEADENQTVEEMKVEQYGPQTTPRGELVPDPEPELIDSTKLIEVQVVLILAYCSIILLGVIGNSLVIHVVIKFKSMRTVTNFFIANLAVADLLVNTLCLPFTLTYTLMGEWKMGPVLCHLVPYAQGLAVQVSTITLTVIALDRHRCIVYHLESKISKRISFLIIGLAWGISALLASPLAIFREYSLIEIIPDFEIVACTEKWPGEEKSIYGTVYSLSSLLILYVLPLGIISFSYTRIWSKLKNHVSPGAANDHYHQRRQKTTKMLVCVVVVFAVSWLPLHAFQLAVDIDSQVLDLKEYKLIFTVFHIIAMCSTFANPLLYGWMNSNYRKAFLSAFRCEQRLDAIHSEVSVTFKAKKNLEVRKNSGPNDSFTEATNV
>Hsa_npy4r
MNTSHLLALLLPKSPQGENRSKPLGTPYNFSEHCQDSVDVMVFIVTSYSIETVVGVLGNLCLMCVTVRQKEKANVTNLLIANLAFSDFLMCLLCQPLTAVYTIMDYWIFGETLCKMSAFIQCMSVTVSILSLVLVALERHQLIINPTGWKPSISQAYLGIVLIWVIACVLSLPFLANSILENVFHKNHSKALEFLADKVVCTESWPLAHHRTIYTTFLLLFQYCLPLGFILVCYARIYRCLQRQGRVFHKGTYSLRAGHMKQVNVVLVVMVVAFAVLWLPLHVFNSLEDWHHEAIPICHGNLIFLVCHLLAMASTCVNPFIYGFLNTNFKKEIKALVLTCQQSAPLEESEHLPLSTVHTEVSKGSLRLSGRSNPI
>Hsa_npy5r
MDLELDEYYNKTLATENNTAATRNSDFPVWDDYKSSVDDLQYFLIGLYTFVSLLGFMGNLLILMALMKKRNQKTTVNFLIGNLAFSDILVVLFCSPFTLTSVLLDQWMFGKVMCHIMPFLQCVSVLVSTLILISIAIVRYHMIKHPISNNLTANHGYFLIATVWTLGFAICSPLPVFHSLVELQETFGSALLSSRYLCVESWPSDSYRIAFTISLLLVQYILPLVCLTVSHTSVCRSISCGLSNKENRLEENEMINLTLHPSKKSGPQVKLSGSHKWSYSFIKKHRRRYSKKTACVLPAPERPSQENHSRILPENFGSVRSQLSSSSKFIPGVPTCFEIKPEENSDVHELRVKRSVTRIKKRSRSVFYRLTILILVFAVSWMPLHLFHVVTDFNDNLISNRHFKLVYCICHLLGMMSCCLNPILYGFLNNGIKADLVSLIHCLHM
>Ola_npy2r
MDPEDQLNMSQLEESYLDTLNCCSTALSLNDESLLKLDDSTKLVGVQVILILAYSTIILFGVTGNSLVVYVVYKFRNLRTVTNFFIINLAVADLLVNTLCLPFTLIYTLYDEWMFGQVLCYLLPFAQGMTVQVSTITLNIIALDRHRSIVHHMETKMSKDMCAMVIVFSWVISALLASPLAIFREYGSFDFSPEESIQVCTEKWPGSSMNGRLYSMSMLVVQVAIPLAINSVAYIRIWKKLKHHMKCGRNDHQRRRKTTKMMLTMVVVFAVCWLPFHAFQLAIDIDNTVLHMKDFKLVFTVFHILAMCSTCVNPILYGWMNNNYRTAFLTVCKCCGSLTVNSTSREAQKDRDPAAGSPAFCRGRNAASIGGGDTSATSVL
>Ola_npy4r
MSALLLNGSIHPHHLIWEKDMSISETVHEWLGNKTQLTSDLPLLDHDDPCHMAPVLTACLVSLYSATMVLGLVGNIGLICIIAHRREKVNVTSIFICNLSFSDILVCVFCLPFTIIYTLMDHWVFGSLLCRLVPFIQCVSVTVSVLSLVFIALERHQLIINPSGWKPSLFQAYMAVIVIWILACFTSTPFLVFQLLTNEPYTNVVLPNHHQFSQTYLNISNSVANRNSSVPLHLYRSLFAFVPTSPHMEACVEHWPSQEQRVAYTTWLLVFQYCGPLLLVLLCYVRVFVRLRHRKDMLDRARTPENQRITHSRRINIMLAALITAFALCWLPLTIFNVVADWNQEALPVCHHNLLFSLCHLLAMSSTCINPIIYGFLNSNFRQEVREVLLHCRHFQQGGEFEQFPMSTGNVEVSHISVPLPCKSNSV
>Ola_npy7r
MSPPDTSNSSGEGEAGESNFQLNDSMGLHQPGFHTDITKHLGVQITLITAYSLIILLGLLGNSLVIYMIIRYRNMRTVTNFFIANLALADLLVNTLCLPFTLVYTLLDEWKFGAVLCHMVPFAQALSVHVSILTLTVIALERYRCIVFHLGRRLTWHSSLLIMAFTWTVSAVLAAPLAIFREYRQEEIPSINLRIAVCSEKWPHGTSRDGVIYSLFMLLLQYIIPLAVISYAYICIWVKLKNHISPSSRNDNINRRKKTTKMLALVVVVFATCWLPFHVFQLASDLDLVLRFEEYKFIYTVFHVVAMCSTFANPLLYGWMNKNYRNGFLMVFRCEDKPESFHPEGSFRTRSVRGPALNSRNGVPPPTAV
>Ola_npy8ar
ADEENVQDGEEGCPPSVGGATFLIVAYSAVIAVGLLGNAGLVFIIARQQELRNVTNILIANLSCSDILMCVVCLPVTVIYTLMDRWVLGEALCKVTPFVQCMSVTVSIFSLVLIALERHQLILHPTGWSPATGHSYLAVALTWLVACFISLPFLSFNILTNDPFQNVSLPANPFRDHLICMELWPSDRHRLAYTTSLLIFQYCLPLLLVLLCYLRIFLRLRRRRDMLERSRRTRGAQRINAMLLAIVVAFALCWLPLNVFNTLFDWHHQALPDCQHDAVFSACHLTAMASTCINPVVYGFLNSNFQRELRTTLQRCQCGTRPGESYESFPLSTVGSEGVTKATSLNRMGTNSNSEKCCVHVVLE
>Ola_npy8br
MEPQHNTNHNQALWREIPWDSSDDCSLSMSGTTFLIVAYSTVMAVGLIGNFCLVFVITQHKEMHNVTNILIANLSFSDILMCVICLPVTIIYTLMDHWILGDALCKLTPFIQCISVTVSIFSLVLIAMERYQLIVHPTGWKPLVSQSYLAVAVTWIVACLISVPFLSYSVLTFPFQNLSIPIPVSEQLVCMEMWPTVQGRRAYTTSLLVFQYFLPLSLILICYLQIYLRLKRRKDMVERGRKNKGSARINAVLFSIVVAFALSWLPLNIFNTVFDWNHDVIPTCGHDIIFSFCHLMAMVSTCVNPIIYGFLNSNFQKQLKSTVLRCRCWGVTERYESIPLSTVSTEVTKGSILSNGSVGFNT
>Ssa_npy2r-1
MGTIPMDNASQVNITPMEDCANSSRLAGEFSNCYNIFPDLEDSTKLVGVQVILILAYSTIILFGVIGNSLVIYVVYKFKTLHTVTNFFIVNLAVADLLVNTLCLPFTLINTLHGEWRFGQALCFILPFSQGMSVHVSTITLNIIALDRHRSIVYHLETKMSKEMCAAVIVMTWAISAVLASPLAVFREYGTFDLSPEQSIQVCTEKWPGSGMDGTIYSISMLLLQYCLPLAINSFAYIRIWSKLKNHVSPAGRNNRHQRKRKTTKMLVIVVVVFAVSWLPLHAFQLAIDIDNSVLDMKDFKLLFTMFHIVAMCSTFVNPILYGWMNNNYRTAFLSVCKCSQPVNSGSRSIMSRKTLREKDMSDTDFQATKV
>Ssa_npy2r-2
MDTESQVNITPMEDWANSSRLACEFSNCRNNFPDLEDSTKLVGVQVILILAYSTIILFGVIGNSLVIYVVYKFKTLHTVTNFFIVNLAVADLLVNTLCLPFTLINTLHGEWRFGQALCFMLPFSQGMAVHVSTITLNIIALDRHRSIVYHLETKMSKEMCAAVIIMTWAISAVLASPLAIFREYGTFDLSPEQSIQVCTEKWPGSGMDGTIYSISMLLLQYCLPLAINSFAYIRIWSKLKNHVSPAGRNNRHQRKRKTTKMLVIVVVVFAVSWLPLHAFQLAIDIDNSVLEMKDFKLLFTMFHIVAMCSTFVNPILYGWMNNNYRTAFLSVCKCSQPVNSGSRNTMSRKTLREKDLSDTDFKATKV
>Ssa_npy7r-1
MDTASTHWQQGILGNDSLGLHLDRPGFHSDVTKHVGVQAALITAYSLIILLGLVGNALVIYMIIHFRNMRTVTNFFIANLALADLLVDTLCLPFTLVYTLLDEWKFGAVLCHMVPFAQALSVHVSILTLAVIALERYRCIVFHLGQRLTWRSSLLIMAFTWTLSAVLASPLAIFREYRQEEIPSINLRISVCYEKWPYGSSRDGVIYSLSMLLLQYVLPLSIISYAYICIWVKLKNHVSPASRIDAVQRRKKTTKMLVMVVVVFATCWLPFHVFQLASDLDLVLSLRQYKLIYTLFHIVAMCSTFANPLLYGWMNKNYRNGFLTVFRCEDKPDSIHPEGSFRTRSLRRMSLNRRNGGNPPTAV
>Ssa_npy7r-2
MLLILYFSQNSFWHSISICVCLPWSWEGILGNNSLSFHLDRPGFHSDITKHVGVQAALITAYSLIILLGLVGNALVIYMIIHFRNMRTVTNFFIANLALADLLVDTLCLPFTLVYTLLDEWKFGAVLCHMVPFAQALSVHVSILMLAVIALERYRCIVFHLGQRLTWRSSLLIMAFTWTLSAVLAGPLAIFREYRQEEIPSINLRISVCYEKWPYGSSRDGVIYSLSMLLLQYVLPLSIISYAYICIWVKLKNHVSPASRIDAVQRRKKTTKMLVMVVVVFATCWLPFHVFQLASDLDLVLSLRQYKLIYTLFHIIAMCSTFANPLRYGWMNKNYRNGFLMPCRSQNVHLLFLWSEPERPIGQESISCFCTVNQNGP
>Ssa_npy8ar-1
MTNNSSSSGVWENSDWSESAQCPPSVSGATFLIVAYSTVIAVGLLGNMGLVFIIGRQKELHNVTNILIANLSCSDILMCVVCLPVTVIYTLMDRWVLGEALCKVTPFVQCVSVTVSIFSLVLIALERHQLILHPTGWSPAAGHSYLAVGLTWLVACFISLPFLSYNILTDNPFQNLTLPANPFRDHVICLEKWPTERHRLAYTTSLLLFQYCLPLLLVLLCYLRIFLRLRRRRDVVERSRKARGAQRINAMLAAIVAAFALCWLPLNVFNTIFDWDHQALPACQHDAVFSACHLTAMASTCVNPVVYGFLNSNFQRELKAQLQRCHCGLGAPESYENFPLSTVGSEGITKMSMLNRAGSMKISEQCQSPEYI
>Ssa_npy8ar-2
MTNNSSSPGIWETTDWSESGQCPPSVCGATFLIVAYSTVIAVGLLGNVGLVFIIGRQKELRNVTNILIANLSCSDILMCVVCLPVTVIYTLMDRWVLGEALCKVTPFVQCVSVTVSIFSLVLIALERHQLILHPTGWSPAAGHSYLAVGLTWLVACLISLPFLSYNILTDDPFQNLTLPANPFRDHVICMEKWPTDRHRLAYTTFLLLFQYCVPLLLVLLCYLRIFLRLRRRRDMVERSRKARGAQRINAMLAAIVAAFALCWLPLNVFNAIFDWHHQALPACQHDALFSACHLTAMASTCVNPVVYGFLNSNFQKELKVQLQRCHCGLGAPESYENFPLSTVGSEGITKMSTLNRARSMSTALPPRAEPIVSIRS
>Ssa_npy8br-1
MEVSHVNNSSHHAWWKEMPWGDTDECPSSWSGTTFLIVAYSALVAVGLIGNTCLVFVITRQKEMRNVTNIFIANLSISDILMCIVCLPVTIIYTLMDRWILGETLCKVTPFVQCISVTVSIFTLVLIAMERHQLIIHPTGWKPMVRHSYLAVAITWLVACFISLPFLFFNVLDNSPFQNMSLPFNPFTDHFICMERWPSEHNRLAYTTSLLLFQYCLPLILILVCYLRIFLRLRQRKYMVERARDNCQKKAKGSKRINAMLASIVVVFALCWLPLNIFNTLFDWNHQAIPSCQHDIIFSACHLTAMASTCVNPIIYGFLNSNFQKELKSTLYRCRCWGSPESYESFPLSIVSTEVTKGSTLSKGSMSMNVQS
>Ssa_npy8br-2
MEVSHVNNSSHHAWWKEMPWGDTDECPTSMSGTTFLIVAYSALIGVGLIGNICLVFVITRQKEMRNVTNIFIANLSISDILMCIVCLPVTIIYTLMDRWILGEALCKVTPFVQCISVTVSVFSLVLIAMERHQLIIHPTGWKPMVGHSYLAVAITWMMACFISLPFLSFNVLTNSPFQNISLPFNPFTDHFICMERWPSEHKRLAYTTSLLLFQYCLPLILILVCYLRIFLRLRRRKYMVERTRDNRQKKAKGSKRINAMLASIVAVFALCWLPLNIFNTVFDWNHQAIPSCQHDIIFSACHLTAMASTCVNPIIYGFLNSNFQKELKSTLYRCRCWGAPESYESFPLSIVSTEVTKGSILSKGSISMNV
>Omy_npy2r-1
MHRRICEARRGTIPMDNVSQVYITPMEDCANSSRLAGEFSNCYNTFPDLEDSTKLVGVQVILILAYSTIILFGVIGNSLVIYVVYKFKTLHTVTNFFIVNLAVADLLVNTLCLPFTLINTLHGEWRFGQVLCFMLPFSQGMSVHVSTITLNIIALDRHRSIVYHLETKMSKEMCAAVIVMTWAISAVLASPLAVFREYGTFDLSPEQSIQVCTEKWPGSGMDGTIYSISMLLLQYCLPLAINSFAYIRIWSKLKNHVSPTGRNNRHQRKRKTTKMLVIVVVVFAVSWLPLHAFQLAIDIDNSVLDMKDFKLLFTMFHIVAMCSTFVNPILYGWMNNNYRTAFLSVCKCSQPVNSGSRSIMSRKTLREKDMSDTDFQATKV
>Omy_npy2r-2
MDAESQVNITPMEDWANSSRLACEFSNCRNNFPDLEDSTKLVGVQVILILAYSTIILFGVIGNSLVIYVVYKFKTLHTVTNFFIVNLAVADLLVNTLCLPFTLINTLHGEWRFGQALCFMLPFSQGMAVHVSTITLNIIALDRHRSIVYHLETKMSKEMCAAVIIMTWAISAVLASPLAIFREYGTFDLSPEQSIQVCTEKWPGSGMDGTIYSISMLLLQYCLPLAINSFAYIRIWSKLKNHVSPAGRNNRHQRKRKTTKMLVIVVVVFAVSWLPLHAFQLAIDIDNSVLEMKDFKLLFTMFHIVAMCSTFVNPILYGWMNNNYRTAFLSVCKCSQPVNSGSRNIMSRKTLREKDMSDTDFKATKV
>Omy_npy7r-1
QPTSFLVSGTRLHLDRPGFHSDITKHVGVQAALITAYSLIILLGLVGNALVIYMIIRFRNMRTVTNFFIANLALADLLVDTLCLPFTLVYTLLDEWKFGAVLCHMVPFAQALSVHVSILTLTVIALERYRCIVFHLGQRLTWRSSLLIVALTWTLSAVLAGPLAIFREYRQEEIPSINLRISVCYEKWPYGSSRDGVIYSLSMFLLQYVLPLSIISYAYICIWVKLKNHVSPASRIDAIQRRKKTTKMLVMVVVVFATCWLPFHVFQLASDLDLVLSLRQYKLIYTLFHMVAMCSTFANPLLYGWMNKNYRNGFVMVFRCEAKPDSIHPEGSFRTRSLRRMSLNGGHPPTAV
>Omy_npy7r-2
TKHVGVQAALITAYSLIILLGLVGNALVIYMIIRFRNMRTVTNFFIANLALADLLVDTLCLPFTLVYTLLDEWKFGAVLCHMVPFAQALSVHVSILTLTVIALERYRCIVFHLGQRLTWRSSLLIVALTWTLSAVLACPLAIFREYRQEEIPSINLRISVCYEKWPYGSSRDGVIYSLSMFLLQYVLPLSIISYAYICIWVKLKNHVSPASRIDAIQRRKKTTKMLVMVVVVFATCWLPFHVFQLASDLDLVLSLRQYKLIYTLFHIVAMCSTFVTLKCTNVLDWIFNPSPRHRRLFASW
>Omy_npy8ar-1
MTNNSSSSGVWENSDWSESAQCPPSVSGATFLIVAYSTVIAVGLLGNVGLVFIIGRQKELHNVTNILIANLSCSDILMCVVCLPVTVIYTLMDRWVLGEALCKVTPFVQCVSVTVSIFSLVLIALERHQLILHPTGWSPAAGHSYLAVGLTWLVACFISLPFLSYNILTDNPFQNLTLPANPFRDHVICLEKWPTERHRLAYTTSLLLFQYCLPLLLVLLCYLRIFLRLRRRRDVVERSRKARGAQRINAMLAAIVAAFALCWLPLNVFNTIFDWDHQALPACQHDAVFSACHLTAMASTCVNPVVYGFLNSNFQRELKAQLQRCHCGLGAPESYENFPLSTVGSEGITKMSMLNRAGSMSIAPPPRTEPSVNICS
>Omy_npy8ar-2
MTNNSSSPGIWETTDWSESGQCPPSVCGATFLIVAYSTVIAVGLLGNVGLVFIIGRQKELRNVTNILIANLSCSDILMCVVCLPVTVIYTLMDRWVLGEALCKVTPFVQCVSVTVSIFSLVLIALERHQLILHPTGWSPAAGHSYLAVGLTWLVACLISLPFLSYNILTDDPFQNLTLPANPFRDHVICMEKWPTDRHRLAYTTFLLLFQYCVPLLLVLLCYLRIFLRLRRRRDMVERIRNARGAQRINAMLAAIVAAFALCWLPLNVFNTIFDWHHQALPACQHDALFSACHLTAMASTCVNPVVYGFLNSNFQKELKVQLQRCHCGLGAPESYENFPLSTVGSEGITKMSTLNRAGSMSTALPPRAEPISQTIPNSGLP
>Omy_npy8br-1
MEVSHMNNSSHHAWWKEMTWGDTDECPTSMSGTTFLIVAYSALIGVGLIGNICLVFVITRQKEMRNVTNIFIANLSISDILMCIVCLPVTIIYTLMDRWILGEALCKVTPFVQCISVTVSVFSLVLIAMERHQLIIHPTGWKPVVGHSYLAVAITWMVACFISLPFLSFNVLTNSPFQNISLPFNPFTDHFICMERWPSEHKRLAYTTFLLLFQYCLPLILILVCYLRIFLRLRRRKYMVERTRDNRQKKAKGSKRINAMLASIVAVFALCWLPLNIFNTVFDWNHQAIPSCQHDIIFSACHLTAMASTCVNPIIYGFLNSNFQKELKSTLYRCRCWGAPESYESFPLSIVSTEVTKGSILSKGSISMNV
>Omy_npy8br-2
MEVSHVNNSSHHAWWKEMPWGDTDECTSSWSGTTFLIVAYSALVAVGLIGNTCLVFVITRQKEMRNVTNIFIANLSISDILMCIVCLPVTIIYTLMDRWILGEALCKVTPFVQCISVTVSIFTLVLIAMERHQLIIHPTGWKPMVRHSYLAVAITWLVACFISLPFLFFNVLDNSPFQNMSLPFNLFTDHFICMERWPSEHNRLAYTTSLLLFQYCLPLILILVCYLRIFLRLRQRKYMVERARDNCQKKAKGSKRINAMLASIVVVFALCWLPLYIFNTLFDWNHQAIPSCQHDIIFSACHLTAMASTCVNPIIYGFLNSNFQKELKSTLYHCRCWGSPESYESFPLSIVSTEVTKGSTLSKGSMSMNVQS
>Phu_npy4r
MSSGLFDMPWLQALLNSTLSLNQSNSSLFLFDVPCWQSSAMTLTLVLCYCLVLILGLLGNILLICIIMHQRDPPNVTSILIANLSVSDILVSVFCLPFTVVYTLMDHWIFGALLCRLMPFVQCVSVTVSVLSLVLIALERHQLILHPSGWKPSVPQAYIAVLIVWLLACITSLPFLAFHLLSSEPYSLLPAPLSQLQACLEVWPSQQHKLAYTTSLLLFQYCCPLLLMLLCYLRIFLRLRRRQRMLEHQCSRNREDEHRRVMNSKRINVMLVTLVAAFAVCWLPLNAFNVVADWHQEALPVCYHNLLFSLCHLLAMSSTCINPIIYGFLNSNFRKDVASVVLHCHFQPLEDSYEHFPMSTINTDVSRTSFRLRNNSV
>Phu_npy8br
MERSHLNNSSGSWLLEDPVCPTSLSSTTFLIVAYSTMLAVGLVGNTCLVLVITRQKEMRNVTNIFIVNLSCSDILVCLVCLPVTIIYTLMDRWILGEALCKVTPFVQCMSVTVSIFSMVLIALERHQLIIHPTGWKPVVRHSYLAVAVIWIVACFISLPFLSFNILTNSPFHNLSLPFNPFSDHFICIEQWPSEGNRLTYTTTLLLCQYCLPLALILVCYFRIFLRLSRRKDIVERARGGRQKKTKGSKRVNAMLASIVAAFALCWLPLNVFNTIFDWNHEAIPVCQHDTIFSACHLTAMASTCVNPVIYGFLNNNFQKELKSLLSRCRCWGPPESYESFPLSTVSTGITKGSILSNGSASTYQPHKKHSLEQKEAI
>Phu_npy8ar
MEASVNSDNISNTSTGLGQRTWVESNVCPPSVSGTTLLIVAYSTVIAVGLVGNTCLVFIISRQKEMRNVTNILIANLSCSDILMCVVCLPVTVIYTLMDRWILGETLCKVTPFVQCMSVTVSIFSLVLIALERHQLIIHPTGWTPAAGHSYLAVAVTWMVACFISLPFLSFNILTNAPFQNLSLPFNPFSDHVICMELWPSERNRLAYTTSLLLFQYCLPLLLILLCYLRIFLRLRRRRDMVEQATEARQRKARGAQRVNAMLVVIVVAFALCWLPLNVFNTIFDWYHQVLPSCQHDVIFSACHLTAMASTCVNPVVYGFLNTNFQKELKATLQRCHCGWGVPETYESFPLSTVATDVTKVSSMQRGSLLRSEQCAHC
>Phu_npy1r
MPDSALSPPVPPITALNCSLDVLNCSFANLSTIAYGDECYGSHSLFVVMAIAYSAVVLLGVVGNLALILVIARQRELHNVTNVLIANLSVSDLLMSLVCLPFTFIYTFMDHWVFGAVMCKLNSLVQCCSVSVSIFSLVLIAIERHQLILHPRGWRPSLNHACLGISLTWALAVLTATPFLLFSRVTDAPLKQLPSVFQEQYRGKVVCVEEWPSREIKLTYTTGMLVLQYITPLTFIFICYLKIYTRLQRRNNMMDRIRENKYRSSETKRINIMLFSIVVAFAVCWLPLNVFNAVIDWNHEVAMNCTHNLLFSLCHLTAMCSVCINPVFYGFLNRNFQRDLRAFRLCKIVSTRENEYDMVAMSTIHTDVSKMSLKISSLDL
>Phu_npy2r
MNVSEDEIQPTNYSTPAPIQVEGVLLDGLEDSTKLVGVQVILILAYSTIIVFGVTGNSLVIYVVYKFRNLHTVTNYFIVNLAVADLLVNTLCLPFTLMYTLYGEWKFGQVMCYLLPYAQGLAVHVSTITLNVIALDRYRSIVYHMETKMSKDMCIVVIVITWVASAILASPLAIFREYVTFDLTPDQTIQGCAEKWPGTSTDGTIYSIAMFFLQYGLPLSIISFAYTRIWNKLRNHVSPGGGRSDRHQRRQKTTKMLVAVVVVFTVSWLPFHAFQLAVDIDSSILEMKDFKLLYTAFHIVAMCSTFANPILYGWMNRNYRRSFMAVFKCGRLNNGMRRVCSSETVREKCTRSKQSTISVLTQENTLL
>Phu_npy7r
MGPSDLANGTEDTVYDGSQETSLGNNSMNTYKPAFVDDVTKHLSVQISLIFAYSLIILLGLVGNTLVIYMIILYRNMRTVTNYFIANLALADLMVDTVCLPFTLVYTLLDEWKFGAVMCHMVPYSQALSVHVSILTLTVIALERYRCIVFHLGQRLNRCTSFIIIGLTWAFAAILAGPLAIFREYRHEEIPYIDLRIAVCSEKWPNGTNRDAVIYSLSMLLLQYVVPLAIISYAYVCIWIKLKNHVSPSNRSDGIGRRKKTTKMLALVVVVFAVCWLPFHMFQLASDLDLILKFKEYKLIYTLFHIVAMCSTFVNPLLYGWMNQNYRNGFLMFFRCEHKPDTIYPDGSFRTRSLRGMIVNGYNDGQPATAV
>Cau_npy7r
MSLVKMGQSDLANGTEDSVYDGSQETILGNDSMNTYKPVFVDDITKHLSVQISLIFAYSLIILLGLVGNILVIYMIILYRNMRTVTNYFIANLALADLMMDTVCLPFTLVYTLLDEWKFGAVMCHMVPYGQALSVHVSILTLTVIALERYRCIVFHLGQRLNRCTSFIIIGLTWAFAAILAGPLAIFREYRQEEIPYIDLRIAVCSEKWPNGTNRDAIIYSLLMLLLQYVIPLAIISYAYVCIWIKLKNHVSPSNRSDGIGRRKKTTKMLALVVVVFAVCWLPFHIFQLASDLDLILKFKEYKLIYTLFHIVAMCSTFVNPLLYGWMNQNYRNGFLMFFRCEHKPDTIYPDGSFRTRSLRGMIVNGYNDGQPATAV
>Cau_npy8ar-1
MEASVNSDNISNTSAGLGQGTWVESSVCPPSVSGTTLLIVAYSTVIAVGLVGNTCLVFIISRQKEMRNVTNILIANLSCSDILMCVVCLPVTVIYTLMDRWILGETLCKVTPFVQCMSVTVSIFSLVLIALERHQLIIHPTGWTPAAGHSYLAVAVTWMVACFISLPFLSFNILTNAPFQNLSLPFNPFSDHVICMELWPSERNRLAYTTSLLLFQYCLPLLLILLCYLRIFLRLRRRKDMVEQATEARQRKARGAQRINAMLVLIVVAFALCWLPLNVFNTIFDWYHQVLPSCQHDVIFSACHLTAMASTCVNPVVYGFLNTNFQKELKATLQRCHCGWGVPETYESFPLSTVATDVTKVSSMQQGSLLRSEQCAHC
>Cau_npy4r
MSSGLFDMQWWQALLNSTLSLNQSNSSLFLLDVPCWQSSAMTLTLVLCYCLVLILGLLGNILLICIIMHQRDPPNVTSILIANLSVSDILVSVFCLPFTVVYTLMDHWIFGALLCRLMPFVQCVSVTVSVLSMVLIALERHQLILHPSGWKPSVPQAYIAVLIVWLLACVTSLPFLAFHLLSSEPYSLLPAPLSQLQACLEVWPSQQHKLAYTTSLLLFQYCCPLLLMLLCYLRIFLRLRRRQRMLDRQCSRNREDEHRRMMHSKRINVMLVTLVAAFAVCWLPLNAFNVVADWHQEALPVCYHNLLFSFCHLLAMSSTCVNPIIYGFLNSNFRKDVASVVLHCHFQSLEDSYEQFPMSTINTDVSRTSFRLRNNSV
>Cau_npy8br-1
MAMERSHLNNSSGSWLLEDPACPTSLSSTTFLIVAYSTMLAVGLVGNTCLVLVITRQKEMRNVTNIFIVNLSCSDILVCLVCLPVTIIYTLMDRWILGEALCKVTPFVQCMSVTVSIFSMVLIALERHQLIIHPTGWKPVVRHSYLAVAVIWIIACFISLPFLSFNILTNSPFHNLSLPFNPFSDHFICIEQWPSEGNRLTYTTTLLLCQYCLPLALILVCYFRIFLRLSRRKDMVERARGGRQKKTKGSKRVNAMLASIVAAFALCWLPLNVFNTIFDWNHEAIPVCQHDAIFSACHLTAMASTCVNPVIYGFLNNNFQKELKSLLSRCRCWGPPESYESFPLSTVSTGITKGSILSNGSASTYQPHKKHSLEQKETI
>Cau_npy2r-1
MDIRTEMNISEDEIQSTNCSTPATNQLEGVLLDGLEDSTKLVGVQVILILAYSTIILFGVTGNSLVIYVVYKFRNLHTVTNYFIVNLAVADLLVNTLCLPFTLMYTLYGEWKFGQVMCYLLPYAQGLAVHVSTITLNVIALDRYRSIVYHMETKMSKDMCVVVIVITWVASAILASPLAIFREYVTFDLSPERTIQGCAEKWPGSSADGTVYSIAMFFLQYGLPLSIISFAYTRIWNKLRNHVSPGGGRSDRHQRRQKTTKMLVAVVVVFTVSWLPFHAFQLAVDIDSSVLEMKDYRLLYTAFHVVAMCSTFANPILYGWMNSNYRRSFLAVFKCGRLSNGMRRVCKSKKK
>Cau_npy8ar-2
MEASPNSDNISNTSAGLGQRTWAESNVCPPSVSGMTLLIVAYSTVIAVGLVGNTCLVFIISRQKEMRNVTNILIANLSCSDILMCVVCLPVTVIYTLMDRWILGETLCKVTPFVQCMSVTVSIFSLVLIALERHQLIIHPTGWTPAAGHSYLAVAVTWMVACFISLPFLSFNILTNAPFQNLSLPFNPFSDHVICMELWPSERNRLAYTTSLLLFQYCLPLLLILLCYLRIFLRLRRRRDMVEQATEARQRKARGAQRINAMLVIIVVAFALCWLPLNVFNTIFDWYHQVLPSCQHDVIFSACHLTAMASTCVNPVVYGFLNTNFQKELKVTLQRCHCGWGVPETYESFPLSTVATDVTKVSSMQQGSLMRTEQCAHC
>Cau_npy1r-1
MPDSALSPPVPPITALNCSLDVSNYSFANLSTVAYGDECYGSHSLFVVMAVAYSAVVLLGVVGNLALILVITRQRELHNVTNVLIANLSVSDLLMSLVCLPFTFIYTFMDHWVFGAVMCKLNSLVQCCSVSVSIFSLVLIAIERHQLILHPRGWRPSLNHACLGISLTWALAALTATPFLLFSRVTDAPLKQLPSVFQEQYRGKVVCVEEWPSRGIKLTYTTGMLVLQYITPLTFIFICYLKIYTRLQRRNNMMDRIRENKNRSSETKRINIMLFSIVVAFAVCWLPLNVFNAVIDWNHEVAMNCTHNLLFSLCHLTAMCSVCINPVFYGFLNHNFQRDLRAFRLCKIASVRENEYDMVAMSTVHTDVSKMSLKNSSIDF
>Cau_npy2r-2
MSSMDIRTEMNISEDETQSSNCSTPATNQLEGVLLDGLEDSTKLVGVQVILILAYSTIILFGVTGNSLVIYVVYKFRNLHTVTNYFIVNLAVADLLVNTLCLPFTLMYTLYGEWKFGQVMCYLLPYAQGLAVHVSTITLNVIALDRYRSIVYHMETKMSKDMCVVVIVITWVASAILASPLAIFREYVTFDLSPERTIQGCAEKWPGSSADGTVYSIAMFFLQYGLPLSIISFAYTRIWNKLRNHVSPGGGRSDRHQRRQKTTKMLVAVVVVFTVSWLPFHAFQLAVDIDSSVLEMKDYRLLYTAFHVVAMCSTFANPILYGWMNSNYRRSFLAVFKCGRLSNGMRRVCSSETVSEKCTRSKQNTISVAFKQENTLL
>Cau_npy1r-2
MPDSALSPPVPPITALNCSLDASNCSFANLSTIAYGDECYGSHSLFVVMAIAYSAVVLLGVIGNLALILVIARQRELHNVTNVLIANLSVSDLLMSLVCLPFTFIYTFMDHWVFGAVMCKLNSLIQCCSVSVSIFSLVLIAIERHQLILHPRGWRPSLNHACLGISLTWALATLTATPFLLFSRVTDAPLKQLPSVFQEQYRGKVVCVEEWPSREIKLTYTTGMLVLQYITPLTFIFICYLKIYTRLQRRNNMRDRLRENKYRSSETKRINIMLFSIVVAFAVCWLPLNVFNAVIDWNHEVAMNCTHNLLFSLCHLTAMCSVCINPVFYGFLNRNFQRDLRSFRLCKIVSARENEYDMVAMSTIHTDVSKMSLKISSLDL
>Cau_npy1r-3
MPDSALSPPVPPITALNCSLDVSNCSFANLSTVAYGDECYGSHSLFVVMAVAYSAVVLLGVVGNLALILVITRQRELHNVTNVLIANLSVSDLLMSLVCLPFTFIYTFMDHWVFGAVMCKLNSLVQCCSVSVSIFSLVLIAIERHQLILHPRGWRPSLNHACLGISLTWALAALTATPFLLFSRVTDAPLKQLPSVFQEQYRGKVVCVEEWPSRGIKLTYTTGMLVLQYITPLTFIFICYLKIYTRLQRRNNMMDRIRENKNRSSETKRINIMLFSIVVAFAVCWLPLNVFNAVIDWNHEVAMNCTHNLLFSLCHLTAMCSVCINPVFYGFLNHNFQRDLRAFRLCKIASVRENEYDMVAMSTVHTDVSKMSLKNSSIDF
>Cau_npy8br-2
MAMERSHLNNSSGSWLLEDPICPTSLSSTTFLIVAYSTMLAVGLVGNTCLVLVITRQKEMRNVTNVFIVNLSCSDILVCLVCLPVTIIYTLMDRWILGEALCKVTPFVQCLSVTVSIFSMVLIALERHQLIIHPTGWKPVVRHSYLAVAVIWIVACFISLPFLSFNILTNSPFHNLSLPFNPFSDHFICIEQWPSEGNRLTYTTTLLLCQYCLPLALILVCYFRIFLRLSHRKDMVERARGGRQKKTKGSKRVNAMLASIVAAFALCWLPLNVFNTIFDWNHEAIPVCQHDAIFSACHLSAMASTCVNPVIYGFLNSNFQKELKSLLSRCRCWGPPAIYESFPLSTVSTGITKGSILSNGSSSTYQPQKNNSSDQKDTI
>Tru_npy2r
MFLLFNCPTQFTQNILVMLTLISSLNSLWGLTTMDDARQQNHTRGDDSQSEVNPFNCCGAANPTNDSNVLELDDSTKLVGVQVILILAYSTIILFGVTGNSLVIYVIYRFKNLRTVTNFFIVNLAVADLLVNMLCLPFTLIYTLYGEWKFGQVLCFMLPCAQGMAVYVSTITMNVIALDRYRSIVNHMETKMSKDMCTVVIVFTWAVSALLASPLAIFREYWTFDLLPGESIQVCTEKWPESSVNASIYSISALLVQYGLPLAVISVAYARIWSKLKKTRGGRNDRHQRRRKTTKMLLMMVVVFAVCWLPFHAFQLAVDIDSTVLSMKDFKLLFTVFHIVAMCSTFANPILYGWMNNNYRMAFLSVFECYQPRTLRSREPQKYEERVCTDCKSTNV
>Tru_npy8br
MEPQLNNQAPWKEFPWDFTDDCSLSVGGTTFLIVAYSAVMAVGLIGNSCLVFIILRHKEMRNVTNIFIVNLSCSDILMGVVCLPVTIIYTLMDRWILGDALCKITPFVQCMSVSVSIFSLVLITMERYQLIIHPTGWKPVLGQSYLAVAVTWIVACLISVPFLSYSVLTLPFQNLSVPFPISDHLICMERWPSVQERRAYTTSLLVFQYFLPLVLITVCYLHIYLRLRRRKDIVDRGRNGAQKRNRGSARINAMLVSIVVAFAVSWLPLNIFNTVFDWHHEAIPSCGHDIIFSFCHLAAMASTCINPVIYGFLNSNFQKQLKSTLLRCRCWGAVERYESVPLSTVSTEVTKGSILSNGSLTVNT
>Tru_npy7r
MSPPETSNSTSEDKALEAMTLLNGTMGFYPPSFHTDITKHIGVQITLIMAYSLIILLGLLGNSLVIYMIIRYRTMRTVTNFFIANLALADLLVDTFCLPFTLVYTLLDEWKFGAVLCHMVPFAQALSVHVSILTLTVIALERYRCIIFHLGRRLTWHSSFLIMALTWTMSAVLAAPLAIFREYRLEEIPSINLRISVCSERWPDGTSRDGIIYSLSMLLLQYIIPLAIISYAYICIWVKLKNHISPSTRNDSINRRKKTTKMLALVVLVFAICWLPFHVIQLASDLDLVLRLNEYKLIYTVFHIVAMCSTFTNPLLYGWMNKNYRNGFLMVFRCEDKPDSLHPDGSFRTRSVRRLTLNGRNGGHPPTAV
>Tru_npy8ar
MANDSSFLGTWEGSDWAETSQCPPSIGGATFWIVAYSAIIAIGLLGNAGLVFIIARQQELRNVTNILIANLSCSDILMCVVCLPVTVIYTLMDRWVLGEALCKVTPFVQCMSVTVSIFSLVLIALERHQLILHPTGWSPAAGHSYLAVGLTWLVACFISLPFLSFNVLTNDPFQNISLPANPFRVTGVAGAQQSASERQEHTPDRDHLICMEKWPSNKHRLAYMTSLLVFQYCLPLVLVLLCYLRIFLRLKRRRDMLERSRRTRGAQRINVMLLAIVVAFALCWLPLNVFNTLFDWHHQVLPDCQHDAIFSACHLTAMASTCINPVVYGFLNSNFQKELKATLQRCQCSNRTTESYESFPLSTVGSEGLTKATSINRMGSVCVLSARPEVSTAIPVKTIPGNTEER
>Tru_npy4r
MSLSKNKSLSFQTATTPFLFFNTSNSTYSPPREDEVVKHESTQPWLGNRTQLLSDLALFGHSDQCHMSPVLTTFLILWYGITMILGLLGNIGLICIITRRKEKPNVTSIFICNLSFSDILVCVFCLPFTVIYTIMDHWVFGSLLCRLVPFIQCVSVTVSVLSLVFIALERHQLIVNPAGWKPTITQAYIALILIWILACFTSSPFLAFQLLTNDPYTTYRAPFSYMPTSPHLEACLEHWPSPQHRLIFTTWLLLFQYCGPLLLVLLCYVRVFVRLRHRKDMLDRARAPECQRMAHSRRINIMLVALITAFAVCWLPLTIFNVVSDWDQEALPICNHNLLFSLCHLLAMSSTCINPIIYGFLNSNFRQEVKDVLLHCRCGPVEEECEHFPMSTVHMEVSRTSVLPNCKNNSV
>Cca_npy1r-1
MPDSALSPPVPPITALNCSLDVSNCSFANLSTIAYGDECYGSHSLFVVMAVAYSAVVLLGVVGNLALILVITRQRELHNVTNVLISNLSVSDLLMSLVCLPFTFIYTFMDHWVFGAVMCKLNSLVQCCSVSVSIFSLVLIAIERHQLILHPRGWRPSLNHACLGISLTWALAALTATPFLLFSRVTDAPLKQLPSVFQEQYRGKVVCVEEWPSREIKLTYTTGMLVLQYITPLTFIFICYLKIYTRLQRRNNMMDRIRENKHRSSETKRINIMLFSIVVAFAVCWLPLNVFNAVIDWNHEVAMNCTHNLLFSLCHLTAMCSVCINPVFYGFLNHNFQRDLRAFRLCKIVSVRENEYDMVAMSTVHTDVSKVSLKNSSIDF
>Cca_npy1r-2
MPDSALSPPVPPITALNCSNLDVSNCSFVNLSTIAYGDECFGSHALFVVMAIAYSAVVLLGVVGNLALILVIARQRELHNVTNVLIANLSVSDLLMSLVCLPFTFIYTFMDHWVFGAVMCKLNSLVQCCSVSVSIFSLVLIAIERHQLILHPRGWRPSLNHACLGISLTWALATLTATPFLLFSRVTDAPLKQLPSVFQEHYRGKVVCVEEWPSREIKLTYTTGMLVLQYITPLTFIFICYLKIYTRLQRRNNMMDRLRENKYRSSETKRINIMLFSIVVAFAVCWLPLNVFNAVIDWNHEVAMNCTHNLLFSLCHLTAMCSVCINPVFYGFLNRNFQRDLRAFRLCKIVSARENEYDMVAMSTIHTDVSKMSLKISSIDL
>Cca_npy2r-1
MDIRTEMNISEDEIQSTNCSSPATNQIEGVLLDGLEDSTKLVGVQVILILAYSTIIIFGVTGNSLVIYVVYKFRNLHTVTNYFIVNLAVADLLVNTLCLPFTLMYTLYGEWKFGQVMCYLLPYAQGLAVHVSTITLNVIALDRYRSIVYHMETKMSKDMCVVVIVITWVASAILASPLAIFREYVTFDLSPERTIQGCAEKWPGSSADGTVYSIAMFFLQYGLPLSIISFAYTRIWNKLRNHVSPGGGRSDRHQRRQKTTKMLVAVVVVFTVSWLPFHAFQLAVDIDSSVLEMKDYRLLYTAFHVVAMCSTFANPILYGWMNSNYRRSFLAVFKCGRLSNGMRRVCSSETVSQKCTRNKQNTISVAFTQENTLL
>Cca_npy2r-2
MDIRTEMNISEDEIQSANSSNQIEGVLLDGLEDSTKLVGVQVILILAYSTIIVFGVTGNSLVIYVVYKFRNLHTVTNYFIVNLAVADLLVNTLCLPFTLMYTLYGEWKFGQVMCYLLPYAQGLAVHVSTITLNVIALDRYRSIVYHMKTKMSKDMCIVVIVITWVASAILASPLAIFREYVTFDLTPDQTIQGCAEKWPGSSADGTIYSIAMFFLQYGLPLSIISFAYTRIWNKLRNHVSPGGGRSDRHQRRQKTTKMLVAVVVVFTVSWLPFHAFQLAVDIDSSILEMKDFKLLYTAFHIVAMCSTFSNPILYGWMNRNYRRSFMAVFKCLWLNDGMRRVCSSEKVREKCTHNKQGTISVAFTQENMLL
>Cca_npy4r-1
MSSALFDMPWWQALLNSTLSLNQSNSSLFLFDVSCRQSSAMTLTLVLCYCLVLILGLLGNILLICIIMHQRDPPNVTSILIANLSVSDILVSVFCLPFTVVYTLMDHWIFGALLCRLMPFVQCVSVTVSVLSLVLIALERHQLILHPSGWKPSVPQAYIAVLIVWLLACITSLPFLAFHLLSSEPYSLLPAPLSQLQACREAWPSQQHKLAYTTSLLLFQYCCPLFLMLLCYLRIFLRLRHRQRMLEHQCSRNREDEHQRVKHSKHINVMLATLVAAFAMCWLPLNAFNVVADWHQEALPVCYHNLLFSLCHLLAMSSTCVNPIIYGFLNSNFRKDVASVLLHCHFQPLEDSYEHFPMSTINTDVSRTSFRLRNSSV
>Cca_npy4r-2
MSSGLFDMQWWQALLNSTLSLNQSNSSLFLLDVPCWQSSAMTLTLVLCYCLVLILGLLGNILLICIIMHQRDPPNVTSILIANLSVSDILVSVFCLPFTVVYTLMDHWIFGALLCRLMPFVQCVSVTVSVLSMVLIALERHQLILHPSGWKPSVPQAYIAVLIVWLLACVTSLPFLAFHLLSSEPYSLLPAPLSQLQACREAWPSQQHKLAYTTSLLLFQYCCPLLLMLLCYLRIFLRLRRRQRMLEHQCSRNREDEHRRMMHSKRINVMLVTLVAVFAVCWLPLNAFNVVADWHQEALPVCYHNLLFSLCHLLAMSSTCVNPIIYGFLNSNFRKDVASVVLHCHFQSLEDSYEHFPMSTINTDVSRTSFRLRNNSV
>Cca_npy7r-2
ISLVKMGQSDLANGTEDTVNDGSQETSLGNDSMNTYKPAFVDDITKHLSVQISLILAYSFIILLGLVGNTLVIYMIILYRNMRTVTNYFIANLALADLMMDTVCLPFTLIYTLMDEWKFGAVMCHMVPYGQALSVHVSILTLTVIALERYRCIVFHLGQRLNKCTSFIIIGLTWAFAAILAGPLAIFREYRYEEIPYIDLRIAVCSEKWPNGTNRDAVIYSLSMLLLQYVVPLAIISYAYVCIWIKLKNHVSPSNRSDGIGRRKKTTKMLALVVVVFAVCWLPFHMFQLASDLDLILKFKEYKLIYTLFHIVAMCSTFVNPLLYGWMNQNYRNGFLMFFRCEHKPDTIYPDGSFRTRSLRGMIVNGYNDGQPTTAV
>Cca_npy7r-1
MSLVNMGQSDLANGTEDMFYDGSQETSLGNNSMNTYKPAFVDDITKHLSVQISLILAYSFIILLGLVGNTLVIYMIILYRNMRTVTNYFIANLALADLMMDTVCLPFTLIYTLMDEWKFGAVMCHMVPYGQALSVHVSILTLTVIALERYRCIVFHLGQRLNRCTSFIIISLTWAFAAILAGPLAIFREYRHEEISYIDLRIAVCSEKWPNGTNRDAIIYSLSMLLLQYVVPLAIISYAYVCIWIKLKNHVSPSNRSDGIGRRKKTTKMLALVVVVFAVCWLPFHMFQLASDLDLILKFKEYKLIYTLFHIVAMCSTFVNPLLYGWMNQNYRNGFLMFFRCEHKPDTIYPDGSLRTRSLRGTIVNGYNDGQPATAV
>Cca_npy8ar-2
MEASANSDNISNTSAGLGQGTWVESSVCPPSVSGTTLLIVAYSTVIAVGLVGNTCLVFIISRQKEMRNVTNILIANLSCSDILMCVVCLPVTVIYTLMDRWILGETLCKVTPFVQCMSITVSIFSLVLIALERHQLIIHPTGWTPAAGHSYLAVAVTWMVACFISLPFLSFNILTNAPFQNLSLPFNPFSDHVICMELWPSERNRLAYTTSLLLFQYCLPLLLILLCYLRIFLRLRRRRDMVEQATEARQRKARGAQRVNAMLVVIVVAFALCWLPLNVFNTIFDWYHQVLPSCQHDVIFSACHLTAMASTCVNPVVYGFLNTNFQKELKATLQRCHCGWGVPETYESFPLSTVATDVTKVSSMQQGSLLRSEQCAHC
>Cca_npy8ar-1
MEASPNSDNISNTSVGLGQRTWAESNVCPPSVSGTTLLIVAYSTVIAVGLVGNTCLVFIISRQKEMRNVTNILIANLSCSDILMCVVCLPVTVIYTLMDRWILGETLCKVTPFVQCMSITVSIFSLVLIALERHQLIIHPTGWTPAAGHSYLAVAVTWMVACFISLPFLSFNILTNAPFQNLSLPFNPFSDHVICMELWPSERNRLAYTTSLLLFQYCLPLLLILLCYLRIFLRLRRRRDMVEQATEARQRKARGAQRVNAMLVVIVVAFALCWMPLNVFNTIFDWYHQVLPSCQHDIIFSACHLTAMASTCVNPVVYGFLNTNFQKELKVTLQRCHCGWGVPETYESFPLSTVATDVTKVSSMQRGSPMRMEQCAH
>Cca_npy8br-2
MERSHLNNSSGSWLLEDPACPTSLSSTTFLIVAYSTMLAVGLVGNTCLVLVITRQKEMRNVTNIFIVNLSCSDILVCLVCLPVTIIYTLMDRWILGEALCKVTPFIQCMSVTVSIFSMVLIALERHQLIIHPTGWKPVVRHSYLAVAVIWIVACFISLPFLSFNILTNSPFHNLSLPFNPFSDHFICIEQWPSEGNRLTYTTTLLLCQYCLPLALILVCYFRIFLRLSRRKDMVERARGGRQKKTKGSKRVNAMLASIVAAFALCWLPLNVFNTVFDWNHEAIPVCQHDAIFSACHLTAMASTCVNPVIYGFLNNNFQKELKSLLSRCRCWGPPESYESFPLSTVSTGITKGSILSNGSASTYQQHKKHSLEQKETI
>Cca_npy8br-1
MEQSHLNNSSGSWLLEDPICPTSLSSTTFLIVAYSTMLAVGLVGNTCLVLVITRQKEMRNVTNIFIVNLSCSDILVCLVCLPVTIIYTLMDRWILGEALCKVTPFVQCLSVTVSIFSMVLIALERHQLIIHPTGWKPVVRHSYLAVAVIWIVACFISLPFLSFNILTNSPFHNLSLPFNPFSDHFICIEQWPSEGNRLTYTTTLLLCQYCLPLALILVCYFRIFLRLSRRKDMVERARGGRQKKTKGSKRVNAMLASIVAAFALCWLPLNVFNTIFDWNHEAIPVCQHDAIFSACHLTAMASTCVNPVIYGFLNNNFQKELKSLLSRCRCWGPPAIYESFPLSTVSTGITKGSILSSGSASTYQPHKKNSLEQKDTI
>Oma_npy1r
MPASALSPPVPPITALNCSLDISNCSFTNLSTIAYGDECYGSHSLFVVMAIAYSAVVLLGVVGNLALILVIARQRELHNVTNVLIANLSVSDLLMSLVCLPFTFIYTFMDHWVFGAVMCKLNSLVQCCSVSVSIFSLVLIAIERHQLILHPRGWRPSLNHACLGISLTWALATLTATPFLLFSRVTDAPLKQLPSVFQEQYRGKVVCVEEWPSREIKLTYTTGMLVLQYITPLTFIFICYLKVRPQR
>Oma_npy2r
MDIRTEMNISEDEIQAANFSTPATIQVEGVFLDGLEDSTKLVGVQVILILAYSTIIIFGVTGNSLVIYVVYKFRNLHTVTNYFIVNLAVADLLVNTLCLPFTLMYTLYGEWKFGQVMCYLLPYAQGLAVHVSTITLNVIALDRYRSIVYHMETKMSKDMCIVVIVITWVASAILASPLAIFREYVTFDLTPHQTIQGCAEKWPGSSADGTIYSIAMFFLQYGLPLSIISFAYTRIWNKLRNHVSPGGGRSDRHQRRQKTTKMLVAVVVVFTVSWLPFHAFQLAVDIDSSILEMKDFKLLYTAFHIVAMCSTFANPILYGWMNRNYRKSFMAVFKCGRLNNGMKRVCSSETVREKCTRNKQSTISVAFTQENTLL
>Oma_npy4r
MSSALFDMPWWQALLNSTLSLNQSNSSLFLLDVPCWQSSAMTLTLVLCYCLVLILGLLGNILFICIIMHQRDPPNVTSILIANLSISDILVSVFCLPFTVVYTLMDHWIFGALLCRLMPFVQCVSVTVSVLSLVLIALERHQLILHPSGWKPSVPQAYIAVLIVWLLACVTSLPFLAFHLLSSEPYRLFPPPLSQLQACLEVWPSQQHKLAYTTSLLLFQYCCPLLLMLLCYLRIFLRLRRRQRMLERQCSRNREDEHRRVMHSKRINVMLVTLVAAFAVCWLPLNAFNVVADWHQEALPVYYHNLLFSLCHLLAMSSTCVNPIIYGFLNSNFRKDVTSVVLHCHFQPLEDSYEHFPMSTINTDVSRTSFRLRNNSV
>Oma_npy7r
MGQSDLANGTEDIYDGSQETSLGNDSMNTYKPAFVDDITKHLSVQISLIFAYSLIILLGLVGNTLVIYMIILYRNMRTVTNYFIANLALADLMVDTVCLPFTLVYTLLDEWKFGAVMCHMVPYGQALSVHVSILTLTVIALERYRCIVFHLGQRLNKCTSFVIIGLTWAFSAILAGPLAIFREYRYEEIPYIDLRISVCSEKWPNGTNRDAVIYSLSMLLLQYVVPLAIISYAYVCIWIKLKNHVSPSNRSDGISRRKRTTKMLALVVMVFAVCWLPFHMFQLASDLDLILKFKEYKLIYTLFHIVAMCSTFVNPLLYGWMNQNYRNGFLMFFRCEHKPDTIYPDGSFRTRSLRGMIVNGYHDGQPATAV
>Oma_npy8ar
MEASVNSDNISNTSAGLGQRTWVESNVCPPSVSGTTLLIVAYSTVIAVGLVGNTCLVFIISRQKEMRNVTNILIANLSCSDILMCVVCLPVTVIYTLMDRWILGETLCKVTPFVQCMSVTVSIFSLVLIALERHQLIIHPTGWTPAAGHSYLAVAVTWMVACFISLPFLSFNILTNAPFQNLSLPFNPFSDHVICMELWPSERNRLAYTTSLLLFQYCLPLLLILLCYLRIFLRLRRRKDMVEQATEARQRKARGAQRVNAMLVVIVVAFALCWLPLNVFNTIFDWYHQVLPSCQHDIIFSACHLTAMASTCVNPVVYGFLNTNFQKELKATLQRCHCGWGVPETYESFPLSTVATDVTKVSSIQQGSLLRSEQCAHC
>Oma_npy8br
MERSHLNNSSGSWLLEDPVCPTSLSSTTFLIVAYSTMLAVGLVGNTCLVLVITRQKEMRNVTNIFIVNLSCSDILVCLVCLPVTIIYTLMDRWILGEALCKVTPFVQCMSVTVSIFSMVLIALERHQLIIHPTGWKPVVRHSYLAVAVIWIVACFISLPFLSFNILTNSPFHNLSLPFNPFSDHFICIEQWPSEGNRLTYTTTLLLCQYCLPLALILVFYFRIFLRLSRRKDIVERARGGRQKKTKGSKRVNAMLASIVAAFALCWLPLNVFNTIFDWNHEAIPVCQHDAIFSACHLTAMASTCVNPVIYGFLNNNFQKELKSLLSRCRCWGPPESYESFPLSTVSTGITKGSILSNGSASTYQPHKKHSLEQKESI
