# Supplementary material for: The neuropeptide Y receptor gene repository, phylogeny and comparative expression in allotetraploid common carp
Source: Sci Rep. 2022 Jun 8;12:9449. doi: 10.1038/s41598-022-13587-2 (PMC9177570; doi:10.1038/s41598-022-13587-2)
Supplement: Supplementary file 2 — Supplementary Information 2. [file 41598_2022_13587_MOESM2_ESM.txt]

>Dre_npy1r
ATGCCAGACTCCGCCTTCTCTCCGCCAGTTCCACCAATCGCTGCTCTGAACTGTTCCCTGGACTTATCGAATTGTTCAATCACGAACCTCTCTGCGATTGCATATGGCGACGAGTGCTATGGCAGCCACTCTTTGTTTGTTATCATGGCTGTTGCCTACAGTGCTGTTGTACTGCTGGGTGTCATTGGAAACCTGGCTCTCATCCTTGTGATCGCACGCCAGCGGGAGCTTCACAATGTCACAAATGTCTTAATCGCAAACCTCTCGGTTTCAGACTTGCTGATGGCAGTGGTGTGTCTGCCCTTCACCTTCATCTACACCTTCATGGACCATTGGGTTTTCGGTGCGGTCATGTGTAAACTCAACAGCCTGGTTCAGTGCTGCTCCGTCTCAGTGTCGATATTCTCCTTGGTTCTTATCGCCATTGAGAGACACCAACTCATCCTGCACCCTCGTGGATGGAGGCCCAGCCTGAACCACGCTTGCCTGGGCATCAGCTTGACCTGGGCCCTGGCTGTCCTCACCGCTACACCTTTTCTACTGTTCTCCCGGGTGACAGACGCCCCGCTCAAGCAGCTGCCTTCAGTGTTTCAGGAGCAGTATCGGGGAAAAGTGGTGTGTGTGGAGGAGTGGCCCTCCAGAGAAATCAAACTCACCTACACCACCGGCATGCTGGTGCTGCAATACATCACGCCTCTCACATTCATCTTCATCTGTTACCTGAAGATATACACTCGTCTGCAGCGGCGAAACAACATGATGGAAAGAATCCGTGAAAACAAATACCGTAGCAGTGAGTCTAAACGGATAAACATCATGCTCTTTTCCATTGTGGTGGCATTTGCAGTTTGCTGGCTCCCGCTGAACGTGTTTAATGCAGTCATCGACTGGAATCATGAAGTGGCGATGAACTGTACCCACAACCTTCTGTTCTCTCTGTGTCACCTGACCGCGATGTGCTCGGTCTGCATTAACCCCATCTTCTACGGCTTTCTGAACCGCAACTTCCAGCGTGACCTGAGGGCCTTCCGACTCTGCAAGATTGTGTCGACGCGTGAAAACGAATATGACATGGTCGCCATGTCCACAGTTAACACAGACGTGTCCAAGATGTCTTTAAAAATGAGTAGCCTAGATCTCTGA
>Hsa_npy1r
ATGAATTCAACATTATTTTCCCAGGTTGAAAATCATTCAGTCCACTCTAATTTCTCAGAGAAGAATGCCCAGCTTCTGGCTTTTGAAAATGATGATTGTCATCTGCCCTTGGCCATGATATTTACCTTAGCTCTTGCTTATGGAGCTGTGATCATTCTTGGTGTCTCTGGAAACCTGGCCTTGATCATAATCATCTTGAAACAAAAGGAGATGAGAAATGTTACCAACATCCTGATTGTGAACCTTTCCTTCTCAGACTTGCTTGTTGCCATCATGTGTCTCCCCTTTACATTTGTCTACACATTAATGGACCACTGGGTCTTTGGTGAGGCGATGTGTAAGTTGAATCCTTTTGTGCAATGTGTTTCAATCACTGTGTCCATTTTCTCTCTGGTTCTCATTGCTGTGGAACGACATCAGCTGATAATCAACCCTCGAGGGTGGAGACCAAATAATAGACATGCTTATGTAGGTATTGCTGTGATTTGGGTCCTTGCTGTGGCTTCTTCTTTGCCTTTCCTGATCTACCAAGTAATGACTGATGAGCCGTTCCAAAATGTAACACTTGATGCGTACAAAGACAAATACGTGTGCTTTGATCAATTTCCATCGGACTCTCATAGGTTGTCTTATACCACTCTCCTCTTGGTGCTGCAGTATTTTGGTCCACTTTGTTTTATATTTATTTGCTACTTCAAGATATATATACGCCTAAAAAGGAGAAACAACATGATGGACAAGATGAGAGACAATAAGTACAGGTCCAGTGAAACCAAAAGAATCAATATCATGCTGCTCTCCATTGTGGTAGCATTTGCAGTCTGCTGGCTCCCTCTTACCATCTTTAACACTGTGTTTGATTGGAATCATCAGATCATTGCTACCTGCAACCACAATCTGTTATTCCTGCTCTGCCACCTCACAGCAATGATATCCACTTGTGTCAACCCCATATTTTATGGGTTCCTGAACAAAAACTTCCAGAGAGACTTGCAGTTCTTCTTCAACTTTTGTGATTTCCGGTCTCGGGATGATGATTATGAAACAATAGCCATGTCCACGATGCACACAGATGTTTCCAAAACTTCTTTGAAGCAAGCAAGCCCAGTCGCATTTAAAAAAATCAACAACAATGATGATAATGAAAAAATCTGA
>Oma_npy1r
ATGCCAGCCTCCGCCCTCTCTCCACCAGTTCCACCAATCACTGCTCTGAACTGTTCCTTGGACATATCTAATTGCTCCTTCACTAACCTCTCCACAATCGCATATGGCGACGAGTGCTACGGCAGCCACTCTTTGTTTGTTGTGATGGCCATTGCCTACAGTGCTGTGGTACTTTTGGGTGTTGTCGGCAACCTGGCTCTCATCCTTGTCATCGCACGGCAGCGGGAACTTCACAATGTCACAAACGTCCTAATCGCAAACCTCTCTGTCTCGGACCTGCTGATGTCCCTAGTGTGTCTGCCGTTCACCTTCATCTACACCTTCATGGACCACTGGGTGTTCGGCGCGGTCATGTGTAAACTCAACAGCCTGGTCCAGTGCTGCTCCGTGTCAGTGTCCATCTTTTCCTTGGTTCTGATCGCCATTGAGAGACACCAGCTCATCCTACACCCTCGCGGATGGAGGCCGAGCCTGAACCATGCCTGTCTGGGCATCAGCCTCACTTGGGCCCTGGCCACCCTCACTGCCACACCCTTTCTGTTATTCTCCAGGGTGACAGACGCCCCGCTGAAGCAGCTGCCCTCAGTGTTTCAGGAGCAGTACAGGGGAAAGGTGGTGTGTGTGGAGGAGTGGCCCTCCAGAGAAATCAAACTCACCTACACCACTGGCATGCTGGTGCTGCAGTACATCACTCCTCTCACCTTCATCTTCATCTGTTACTTGAAGGTAAGACCACAGAGA
>Cca_npy1r-1
ATGCCAGACTCCGCCCTCTCTCCACCCGTTCCACCAATCACCGCTCTGAACTGTTCCTTGGACGTATCGAATTGCTCTTTCGCTAACCTCTCTACAATCGCATATGGCGATGAGTGCTATGGCAGCCACTCTTTGTTTGTTGTAATGGCGGTTGCATACAGTGCTGTGGTACTGTTGGGTGTCGTCGGCAACCTGGCTCTCATCCTTGTCATCACACGGCAACGGGAACTTCACAACGTCACAAATGTCCTAATTTCAAACCTCTCTGTTTCGGACCTGCTGATGTCCCTAGTGTGTCTGCCGTTCACCTTCATCTACACCTTCATGGACCACTGGGTGTTCGGCGCGGTCATGTGCAAACTCAACAGCCTGGTCCAGTGCTGCTCCGTCTCGGTGTCCATCTTCTCCTTGGTTCTGATCGCCATTGAGAGGCACCAGCTCATCCTACACCCTCGCGGATGGAGGCCCAGCCTGAACCACGCCTGCCTGGGCATCAGCCTCACCTGGGCCCTGGCCGCCCTCACTGCTACACCCTTTCTGCTGTTCTCCAGGGTGACAGACGCCCCGCTGAAGCAGCTGCCCTCGGTGTTTCAGGAGCAGTACAGGGGAAAGGTGGTGTGTGTGGAAGAGTGGCCCTCCAGAGAAATCAAGCTCACCTACACCACTGGGATGCTGGTGCTGCAGTACATCACTCCTCTCACCTTCATCTTCATCTGTTACCTGAAGATCTACACTCGTCTGCAGCGGCGTAATAACATGATGGATAGAATACGTGAAAACAAACACCGTAGCAGTGAGACTAAACGGATAAACATCATGCTCTTTTCCATCGTCGTGGCATTTGCGGTTTGCTGGCTCCCGTTGAACGTCTTTAACGCCGTCATCGACTGGAACCATGAAGTGGCTATGAACTGTACCCACAATCTCCTGTTCTCATTGTGTCACTTGACTGCGATGTGCTCGGTCTGCATAAACCCGGTGTTCTATGGCTTCCTAAACCACAACTTCCAGCGGGACCTCCGGGCTTTCCGACTCTGCAAGATTGTGTCAGTACGGGAAAATGAATATGACATGGTTGCCATGTCCACTGTTCACACGGACGTGTCCAAGGTGTCACTGAAAAATAGTAGCATAGATTTCTAG
>Cca_npy1r-2
ATGCCAGACTCCGCCCTCTCTCCACCAGTTCCACCAATCACTGCTCTGAACTGTTCGAATTTGGACGTATCGAATTGCTCCTTCGTTAACCTCTCCACAATCGCATATGGAGATGAGTGCTTTGGCAGCCACGCTTTGTTTGTTGTGATGGCCATTGCCTATAGTGCTGTGGTACTTTTGGGTGTCGTCGGCAACCTGGCTCTCATCCTCGTCATCGCACGGCAGCGGGAACTTCACAACGTAACAAACGTACTAATCGCAAACCTCTCTGTATCAGACCTGCTGATGTCCCTAGTGTGTCTGCCGTTCACCTTCATCTACACTTTCATGGACCACTGGGTGTTCGGCGCAGTCATGTGTAAACTCAACAGCCTGGTCCAGTGCTGCTCCGTCTCGGTGTCCATCTTTTCCTTGGTTCTGATCGCCATTGAGAGACACCAGCTCATCCTACACCCTCGCGGATGGAGGCCAAGCCTGAACCACGCCTGTCTGGGCATCAGCCTCACTTGGGCCCTGGCCACCCTCACTGCTACGCCCTTTCTGTTGTTCTCCAGGGTGACCGATGCCCCGCTGAAGCAGCTGCCCTCAGTGTTTCAGGAGCATTACAGGGGAAAGGTGGTGTGTGTGGAGGAGTGGCCCTCCAGAGAAATCAAGCTCACCTACACCACTGGCATGCTGGTGCTGCAGTACATCACTCCTCTCACCTTCATCTTCATCTGTTACTTGAAGATCTACACACGTCTGCAGCGGCGTAATAACATGATGGACAGATTACGGGAAAACAAATACCGTAGCAGTGAGACTAAACGGATTAACATCATGCTCTTTTCCATTGTCGTGGCATTTGCGGTTTGCTGGCTCCCGCTGAACGTCTTTAACGCTGTCATCGACTGGAACCACGAAGTGGCTATGAACTGTACCCACAATCTCCTGTTCTCGCTGTGTCACTTGACTGCCATGTGCTCGGTCTGCATAAACCCGGTGTTCTACGGGTTCCTAAACCGCAACTTCCAGCGTGACCTCCGGGCCTTCCGACTCTGCAAGATTGTGTCAGCACGGGAGAATGAATATGACATGGTTGCAATGTCAACTATTCATACAGATGTGTCTAAGATGTCACTGAAAATTAGTAGCATAGATCTCTAG
>Cau_npy1r-1
ATGCCGGACTCCGCCCTCTCTCCACCTGTTCCACCAATCACTGCTCTGAACTGTTCCTTGGATGTTTCAAATTACTCCTTCGCTAATCTCTCCACAGTCGCATATGGAGACGAGTGCTACGGCAGCCACTCTTTGTTTGTTGTAATGGCGGTTGCCTACAGTGCTGTGGTACTTTTGGGTGTCGTTGGCAACCTGGCTCTCATCCTTGTTATCACCCGGCAACGGGAACTTCACAATGTCACAAATGTCCTAATCGCAAACCTCTCTGTTTCGGACCTGCTGATGTCCCTAGTGTGCCTGCCGTTCACCTTCATCTACACCTTCATGGACCACTGGGTGTTCGGCGCGGTCATGTGCAAACTCAACAGCCTGGTCCAGTGCTGCTCCGTCTCTGTCTCCATCTTCTCCTTGGTTCTGATCGCCATTGAGAGGCACCAGCTCATCCTACACCCTCGCGGATGGAGGCCCAGCCTGAACCACGCCTGCCTGGGCATCAGCCTCACCTGGGCCCTGGCCGCCCTCACTGCTACACCCTTTCTGTTGTTCTCCAGGGTGACAGACGCCCCGCTGAAGCAGCTGCCCTCGGTGTTTCAGGAGCAGTACCGGGGGAAGGTGGTGTGTGTGGAAGAGTGGCCCTCCAGAGGAATCAAGCTTACCTACACCACTGGCATGCTGGTGCTACAGTACATCACTCCTCTCACCTTCATCTTCATCTGTTACCTGAAGATCTACACTCGTCTGCAACGGCGTAATAACATGATGGACAGAATACGTGAAAACAAAAACCGTAGCAGCGAGACTAAACGGATAAACATCATGCTCTTTTCCATCGTGGTGGCATTTGCGGTTTGCTGGCTCCCGTTGAACGTCTTTAACGCCGTCATCGACTGGAACCATGAAGTGGCTATGAACTGTACCCACAATCTCCTGTTCTCGCTGTGTCACCTGACTGCGATGTGCTCGGTCTGCATAAACCCGGTGTTTTACGGCTTCCTAAACCACAACTTCCAGCGAGACCTCCGGGCTTTCCGACTCTGCAAGATTGCGTCAGTACGGGAAAATGAATATGATATGGTTGCCATGTCCACTGTTCACACGGACGTGTCCAAGATGTCACTGAAAAATAGTAGCATAGATTTCTAA
>Cau_npy1r-2
ATGCCAGACTCCGCCCTCTCTCCACCAGTTCCACCAATCACTGCTCTGAACTGCTCTTTGGATGCATCGAATTGCTCCTTTGCTAACCTCTCCACAATCGCGTATGGCGACGAGTGCTATGGCAGCCACTCTTTGTTCGTTGTGATGGCCATTGCTTACAGTGCTGTGGTACTTTTGGGTGTCATCGGCAACCTGGCTCTCATCCTTGTCATCGCACGGCAGCGGGAACTTCACAACGTCACAAACGTCCTAATCGCAAACCTCTCTGTTTCAGACCTGCTGATGTCCCTAGTCTGCCTGCCGTTCACCTTCATCTACACCTTCATGGACCACTGGGTGTTCGGCGCGGTCATGTGTAAACTCAACAGCCTGATCCAGTGCTGCTCCGTCTCGGTGTCCATCTTTTCCTTGGTTTTGATCGCCATTGAGAGACACCAGCTCATCCTACACCCTCGCGGATGGAGGCCAAGCCTGAACCACGCCTGTCTGGGCATCAGCCTCACTTGGGCCCTGGCCACCCTCACTGCAACACCCTTTCTGTTGTTCTCCAGGGTGACAGACGCCCCGCTGAAGCAGCTGCCCTCAGTGTTTCAGGAGCAGTACAGGGGAAAGGTGGTGTGTGTGGAGGAGTGGCCCTCCAGAGAAATCAAGCTCACCTACACCACTGGCATGCTGGTGCTGCAGTACATCACTCCTCTCACCTTCATCTTCATCTGTTACTTGAAGATCTACACACGTCTGCAGCGGCGTAATAACATGAGGGACAGATTACGTGAAAACAAATACCGTAGCAGTGAGACTAAACGGATTAACATCATGCTCTTTTCCATTGTCGTGGCATTTGCGGTTTGCTGGCTCCCGTTGAACGTCTTTAACGCTGTCATCGACTGGAACCATGAAGTGGCTATGAACTGTACTCACAATCTCCTGTTCTCGCTGTGTCACTTGACTGCCATGTGCTCGGTCTGCATTAACCCAGTGTTCTACGGGTTCCTAAACCGCAACTTCCAGCGTGACCTCCGGTCCTTCCGACTCTGCAAGATTGTGTCAGCACGGGAGAATGAATATGACATGGTTGCAATGTCTACTATTCATACAGATGTGTCCAAGATGTCACTGAAAATTAGTAGCTTAGATCTCTAG
>Cau_npy1r-3
ATGCCGGACTCCGCCCTCTCTCCACCTGTTCCACCAATCACTGCTCTGAACTGTTCCTTGGATGTTTCAAATTGCTCCTTCGCTAACCTCTCCACAGTCGCATATGGAGACGAGTGCTACGGCAGCCACTCTTTGTTTGTTGTAATGGCGGTTGCCTACAGTGCTGTGGTACTTTTGGGTGTCGTTGGCAACCTGGCTCTCATCCTTGTCATCACCCGGCAACGGGAACTTCACAATGTCACAAATGTCCTAATCGCAAACCTCTCTGTTTCGGACCTGCTGATGTCCCTTGTGTGCCTGCCGTTCACCTTCATCTACACCTTCATGGACCACTGGGTGTTCGGCGCGGTCATGTGCAAACTCAACAGCCTGGTCCAGTGCTGCTCCGTCTCGGTCTCCATCTTCTCCTTGGTTCTGATCGCCATTGAGAGGCACCAGCTCATCCTACACCCTCGCGGATGGAGGCCCAGCCTGAACCACGCTTGCCTGGGCATCAGCCTCACCTGGGCCCTGGCCGCCCTCACTGCTACACCCTTTCTGTTGTTCTCCAGGGTGACAGACGCCCCGCTGAAGCAGCTGCCCTCAGTGTTTCAGGAGCAGTACCGGGGGAAGGTGGTGTGTGTGGAAGAGTGGCCCTCCAGAGGAATCAAGCTCACCTACACCACTGGCATGCTGGTGCTGCAGTACATCACTCCTCTCACCTTCATCTTCATCTGTTACCTGAAGATCTACACTCGTCTGCAACGGCGTAATAACATGATGGACAGAATACGTGAAAACAAAAACCGTAGCAGTGAGACTAAACGGATAAACATCATGCTCTTTTCCATCGTGGTGGCATTTGCGGTTTGCTGGCTCCCGTTGAACGTCTTTAACGCCGTCATCGACTGGAACCATGAAGTGGCTATGAACTGTACCCACAATCTCCTGTTCTCTCTGTGTCACCTGACTGCGATGTGCTCGGTCTGCATAAACCCGGTGTTTTACGGCTTCCTAAACCACAACTTCCAGCGAGACCTCCGGGCTTTCCGACTCTGCAAGATTGCGTCAGTACGGGAAAATGAATATGATATGGTTGCCATGTCCACTGTTCACACGGACGTGTCCAAGATGTCACTGAAAAATAGTAGCATAGATTTCTAA
>Phu_npy1r 
ATGCCAGACTCCGCCCTCTCTCCACCAGTTCCACCAATCACTGCTCTGAACTGTTCCTTGGACGTTTTGAATTGCTCCTTCGCTAACCTCTCCACAATCGCATATGGCGACGAGTGCTACGGCAGCCACTCTTTGTTTGTTGTGATGGCCATTGCCTACAGTGCTGTGGTACTGTTGGGTGTTGTCGGCAACCTGGCTCTCATCCTTGTCATCGCACGGCAGCGGGAACTTCACAACGTCACAAACGTCCTAATCGCAAACCTCTCTGTTTCGGACCTGCTGATGTCCCTAGTATGTTTGCCGTTTACCTTCATCTACACCTTCATGGACCACTGGGTGTTCGGCGCGGTCATGTGTAAACTCAACAGCCTGGTCCAGTGCTGCTCCGTCTCAGTGTCCATCTTCTCCTTGGTCCTGATCGCCATTGAGCGACACCAGCTCATCCTACACCCTCGCGGATGGAGGCCGAGCCTGAACCACGCCTGTCTGGGCATCAGCCTCACTTGGGCCCTGGCCGTCCTCACTGCCACACCCTTTCTGTTATTCTCCAGGGTGACAGACGCCCCGCTGAAGCAGCTGCCCTCAGTGTTTCAGGAGCAGTACAGGGGAAAGGTGGTGTGTGTGGAAGAGTGGCCCTCCAGAGAAATCAAGCTCACCTACACCACTGGGATGCTGGTGCTGCAGTACATCACTCCTCTCACCTTCATCTTCATCTGTTACTTGAAGATCTACACACGTCTACAGCGGCGTAATAACATGATGGACAGAATACGTGAAAACAAATACCGTAGCAGTGAGACTAAACGGATAAACATCATGCTCTTTTCCATTGTCGTGGCATTTGCGGTTTGCTGGCTCCCGTTGAACGTCTTCAACGCTGTTATCGACTGGAACCACGAAGTGGCTATGAACTGTACCCACAATCTCCTGTTCTCGCTGTGTCACTTGACTGCGATGTGCTCGGTCTGCATAAACCCAGTGTTCTACGGGTTCCTAAACCGCAACTTCCAACGTGACCTCCGGGCCTTCCGACTCTGCAAGATTGTGTCAACGAGGGAGAATGAATATGACATGGTTGCAATGTCGACTATTCACACGGATGTGTCCAAGATGTCACTGAAAATTAGTAGCCTAGATCTCTAG
>Dre_npy2r
NNACTGAATACAAAAATGGATGTAAGAACCCAAATAAACACATCTGAAGATGGAACCCTGAGCCAGCTAAATCAGTCCACAAACTGTTGTGCACCAGACACTGCTGAAGTTGATGCAGCCTTACTGGATGGTCTGGAAGACAGTACAAAACTGGTGGGTGTTCAAGTGATCTTGATTTTGGCTTACAGCACCATCATTTTTTTTGGCATGACCGGGAACTCCTTGGTCATATATGTCGTATACAAGTTTCGCAATTTACACACGGTGACTAACTATTTCATTGTCAACTTGGCTGTAGCAGACTTGCTGGTAAACACATTGTGTTTACCTTTTACTTTGATGTACACACTCTATGGAGAGTGGAAATTTGGACAGGTGATGTGTTACCTATTGCCGTACGCACAAGGCTTAGCAGTCCACGTTTCAACCATCACACTTAACGTTATAGCACTGGACAGATACCGTAGCATCGTCTACCACATGGAAACCAAGATGTCTAAAGACATGTGCGTAGTTGTCATCGCCATCACTTGGGTGGCAAGCGCGATCCTCGCTAGCCCTCTTGCTATTTTCCGTGAATATGTGACCTTTGACCTTTCACCTGAGCAGACGATTCAAGGTTGCGCAGAAAAGTGGCCTGGAAGTAGCACAGATGGAACCATCTACAGCATCGCCATGTTTTTTCTACAATATGGCCTGCCGTTGTCCATCATTTCATTTGCATACACTCGGATTTGGAACAAGCTAAGAAATCATGTCAGCCCCGGCGGTGGCCGCAGCGACCGCCATCAACGAAGACAGAAAACAACAAAAATGCTTGTAGCTGTAGTGGTGGTCTTCACCGTTAGCTGGCTGCCATTTCACGCCTTCCAGCTTGCTGTGGACATCGACAGCAGTGTATTAGAAATAAGAGACTTCAAATTGCTCTATACAGCTTTCCATATTGTTGCCATGTGCTCCACTTTTGCAAATCCTATCCTCTATGGTTGGATGAATAGGAACTACAGAGGATCTTTTGTTGCTGTGTTCAAGTGTGGAAGGATAAATAATGGAATGAGAAGGGTTAGCAGCAGTGAGGCAGTAAGGGAAAAATGTACACGTAATTTGGAAAACACAATCAGTATTGCTCTTACACAAGCAAACACACTTGTGTGA
>Ssa_npy2r-1
ATGGGAACGATACCAATGGATAATGCAAGTCAAGTAAACATAACTCCAATGGAGGACTGTGCGAATTCTTCTAGACTTGCTGGTGAATTCTCAAACTGCTACAACATCTTTCCAGACCTGGAGGACAGCACCAAGCTGGTGGGAGTGCAAGTGATCCTCATCCTGGCTTACAGCACCATCATACTGTTCGGAGTCATCGGAAACTCCCTGGTGATATACGTGGTGTACAAGTTCAAAACTCTGCACACCGTCACCAATTTTTTCATCGTGAATCTGGCTGTGGCGGATCTGCTGGTGAATACTCTATGTCTGCCCTTTACTTTGATCAATACTCTCCATGGAGAGTGGAGGTTTGGCCAGGCGTTGTGCTTTATACTGCCCTTCTCCCAAGGCATGTCCGTGCACGTTTCCACCATCACGCTCAACATCATCGCCCTGGACCGCCATCGGAGCATCGTCTACCACCTAGAGACCAAGATGTCCAAGGAAATGTGTGCCGCCGTCATCGTCATGACGTGGGCCATAAGCGCAGTCCTGGCCAGCCCACTCGCCGTCTTCCGGGAGTACGGGACGTTTGACCTTTCGCCCGAGCAGTCCATTCAGGTTTGCACGGAAAAGTGGCCAGGGAGCGGCATGGACGGGACCATCTATAGTATCTCCATGCTCCTGCTCCAGTACTGCCTGCCGCTGGCCATCAACTCCTTCGCCTACATCCGCATCTGGAGTAAGCTGAAGAACCACGTGAGTCCGGCAGGGAGGAACAACCGCCACCAGCGCAAGAGGAAGACCACTAAGATGCTGGTGATCGTGGTGGTGGTGTTTGCAGTGAGCTGGTTGCCTCTCCATGCCTTCCAGCTGGCCATTGACATTGACAACAGTGTCTTGGACATGAAAGACTTCAAGCTGCTTTTCACCATGTTCCACATCGTGGCCATGTGCTCAACCTTTGTCAACCCCATCCTCTACGGGTGGATGAACAACAACTACCGGACTGCGTTTCTGTCCGTGTGTAAGTGCAGCCAACCTGTCAATTCTGGGTCGAGGAGCATCATGAGCAGAAAGACACTGAGGGAAAAGGACATGAGTGATACAGATTTCCAAGCGACTAAAGTCTGA
>Ssa_npy2r-2
ATGGATACTGAAAGTCAAGTAAACATAACTCCAATGGAGGATTGGGCGAATTCTTCTAGACTTGCTTGCGAATTCTCAAACTGCCGCAACAACTTTCCAGACCTGGAGGACAGCACAAAGCTGGTGGGAGTGCAAGTGATCCTCATCTTGGCTTACAGCACCATCATACTGTTCGGAGTCATTGGAAACTCCCTGGTGATATACGTGGTGTACAAGTTCAAAACTCTGCACACTGTCACCAATTTTTTCATTGTGAATCTGGCTGTGGCGGATCTGCTAGTGAATACTCTATGTTTGCCCTTTACTTTGATCAATACTCTCCATGGGGAGTGGAGGTTTGGCCAGGCATTGTGCTTCATGCTGCCCTTCTCCCAAGGCATGGCCGTGCACGTTTCCACCATCACGCTCAACATCATCGCCCTGGACCGCCACCGGAGCATTGTCTACCACCTGGAGACCAAGATGTCCAAGGAAATGTGCGCCGCTGTCATCATCATGACGTGGGCCATAAGCGCAGTCCTGGCCAGCCCGCTCGCCATCTTCCGGGAGTACGGGACGTTTGACCTTTCGCCCGAGCAGTCCATTCAGGTTTGCACGGAAAAGTGGCCAGGGAGCGGCATGGACGGGACCATCTATAGTATCTCCATGCTCCTGCTCCAGTACTGCCTGCCGCTGGCCATCAACTCCTTTGCCTACATCCGCATCTGGAGTAAGCTGAAGAACCATGTGAGTCCGGCAGGGAGGAACAACCGCCACCAGCGCAAGAGGAAGACCACTAAGATGCTGGTGATCGTGGTGGTGGTGTTTGCAGTGAGCTGGCTGCCTCTCCACGCCTTCCAGCTGGCCATTGACATTGACAACAGTGTCTTGGAAATGAAAGACTTCAAGCTGCTATTTACCATGTTCCACATCGTGGCCATGTGCTCAACCTTCGTCAACCCCATCCTCTATGGGTGGATGAACAACAACTACCGGACTGCGTTTCTGTCTGTGTGCAAGTGCAGCCAACCTGTCAATTCTGGGTCGAGGAACACCATGAGCAGAAAGACACTGAGGGAAAAAGACTTGAGCGATACAGATTTCAAAGCGACTAAAGTTTGA
>Omy_npy2r-1
ATGCATAGGAGAATTTGTGAGGCCCGGAGGGGAACGATACCAATGGATAATGTAAGTCAAGTATACATAACTCCAATGGAGGACTGTGCAAATTCTTCTAGACTTGCTGGTGAATTCTCAAACTGCTACAACACCTTTCCAGACCTGGAGGACAGCACCAAGCTGGTGGGAGTGCAAGTGATCCTCATCCTGGCTTACAGCACCATCATACTGTTCGGAGTCATCGGAAACTCCCTGGTGATATACGTGGTGTACAAGTTCAAAACTCTGCACACCGTCACCAATTTTTTCATCGTGAACCTGGCTGTGGCCGATCTGCTGGTGAATACTCTATGTCTGCCATTTACTTTGATCAACACTCTCCATGGAGAGTGGAGGTTTGGCCAGGTGTTGTGCTTCATGCTGCCCTTCTCCCAAGGCATGTCCGTGCACGTTTCCACCATCACGCTCAACATCATCGCCCTGGACCGCCACCGGAGCATTGTCTACCACCTGGAGACCAAGATGTCCAAGGAAATGTGTGCCGCCGTCATCGTCATGACGTGGGCCATAAGCGCGGTCCTGGCCAGCCCGCTCGCCGTCTTCCGGGAGTACGGGACGTTTGACCTTTCGCCCGAGCAGTCCATTCAGGTTTGCACGGAAAAGTGGCCAGGGAGCGGCATGGACGGGACCATCTATAGTATCTCCATGCTCCTGCTCCAGTACTGCCTGCCGCTGGCCATCAACTCCTTCGCCTACATCCGAATCTGGAGTAAGCTGAAGAACCACGTGAGTCCGACAGGGAGGAACAACCGCCACCAGCGCAAGAGGAAGACCACTAAGATGCTGGTGATCGTGGTGGTGGTGTTTGCAGTGAGCTGGCTGCCTCTCCACGCCTTCCAGCTGGCCATTGACATTGACAACAGTGTCTTGGACATGAAAGACTTCAAGCTGCTTTTCACCATGTTCCACATCGTGGCCATGTGCTCGACCTTTGTCAACCCCATCCTCTATGGGTGGATGAACAACAACTACCGGACTGCGTTTCTGTCCGTGTGTAAGTGCAGCCAACCTGTCAATTCTGGGTCGAGGAGCATCATGAGCAGAAAGACACTGAGGGAAAAGGACATGAGCGATACAGATTTCCAAGCGACTAAAGTCTGA
>Omy_npy2r-2
ATGGATGCTGAAAGTCAAGTAAACATAACTCCAATGGAGGATTGGGCGAATTCTTCTAGACTTGCTTGTGAATTCTCAAACTGCCGCAACAACTTTCCAGACCTGGAGGACAGCACCAAGCTGGTGGGAGTGCAAGTGATCCTCATCTTGGCTTACAGCACCATCATACTGTTCGGAGTCATCGGAAACTCCCTGGTGATATACGTGGTGTACAAGTTCAAAACTCTGCACACCGTCACCAATTTTTTCATCGTGAACCTGGCTGTGGCGGATCTGCTAGTGAATACTCTATGTCTGCCCTTTACTTTGATCAATACTCTCCATGGGGAGTGGAGGTTTGGCCAGGCATTGTGCTTCATGCTGCCCTTCTCCCAAGGCATGGCCGTGCACGTTTCCACCATCACGCTCAACATCATCGCCCTGGACCGCCACCGGAGCATCGTCTACCACCTGGAGACCAAGATGTCCAAGGAAATGTGCGCCGCTGTCATCATCATGACGTGGGCCATAAGCGCAGTCCTGGCCAGCCCGCTCGCCATCTTCCGGGAGTACGGGACGTTTGACCTTTCGCCCGAGCAGTCCATTCAGGTTTGCACGGAAAAGTGGCCAGGGAGCGGCATGGACGGCACCATCTATAGTATCTCCATGCTCCTGCTCCAGTACTGCCTGCCGCTGGCCATCAACTCCTTCGCCTACATCCGCATCTGGAGTAAGCTGAAGAACCACGTGAGTCCGGCAGGGAGGAACAACCGCCACCAGCGCAAGAGGAAGACCACTAAGATGCTGGTGATCGTGGTGGTGGTGTTTGCAGTGAGCTGGCTGCCTCTCCACGCCTTCCAGCTGGCCATTGACATTGACAACAGTGTCTTGGAAATGAAAGACTTCAAGCTGCTTTTCACCATGTTCCACATCGTGGCCATGTGCTCGACCTTCGTCAACCCCATCCTCTATGGGTGGATGAACAACAACTACCGGACTGCGTTTCTGTCTGTGTGTAAGTGCAGCCAACCTGTCAATTCTGGGTCGAGGAACATCATGAGCAGAAAGACACTGAGGGAAAAAGACATGAGCGATACAGATTTCAAAGCGACTAAAGTCTGA
>Ola_npy2r
ATGGATCCAGAAGATCAACTAAACATGAGTCAACTGGAAGAGTCTTACCTTGATACTCTGAACTGCTGCTCCACTGCACTCTCATTGAATGACGAGAGTCTTCTGAAGCTGGATGACAGTACAAAACTGGTTGGAGTTCAGGTTATTCTCATCCTGGCTTACAGCACCATCATCCTGTTTGGAGTCACCGGAAACTCCTTGGTGGTTTACGTCGTCTACAAGTTTAGGAATCTTCGAACTGTGACAAACTTCTTTATCATAAACCTGGCTGTGGCTGACCTGCTGGTTAACACTCTGTGTTTGCCCTTCACCCTTATCTACACACTCTATGATGAGTGGATGTTTGGGCAGGTTTTGTGCTACCTGCTGCCCTTTGCTCAAGGCATGACCGTGCAGGTCTCCACCATCACTTTAAACATCATTGCCCTGGACCGCCACAGGAGCATCGTGCACCACATGGAGACTAAGATGTCCAAAGACATGTGTGCCATGGTTATTGTCTTCTCCTGGGTGATCAGCGCTTTGCTGGCAAGTCCTCTCGCCATTTTCAGGGAGTACGGGTCATTTGACTTTTCACCAGAGGAGTCCATTCAGGTGTGCACAGAGAAGTGGCCAGGAAGCAGCATGAACGGACGGCTCTACAGCATGTCAATGCTGGTGGTGCAAGTCGCCATACCTTTGGCCATCAACTCTGTTGCATACATTCGCATCTGGAAGAAGCTGAAGCATCACATGAAGTGTGGTCGCAATGACCACCAGCGCAGGAGGAAGACCACTAAGATGATGCTGACCATGGTGGTGGTTTTTGCCGTCTGCTGGTTGCCTTTCCACGCCTTTCAGCTGGCAATTGACATTGATAACACCGTTCTGCACATGAAGGACTTTAAGCTGGTCTTCACTGTTTTCCACATCTTGGCGATGTGCTCAACGTGCGTCAATCCCATCCTGTATGGATGGATGAACAACAACTACAGGACGGCTTTTTTGACTGTGTGCAAATGTTGTGGCTCCCTCACTGTGAACTCCACAAGCAGAGAGGCACAAAAAGACAGGGATCCAGCAGCTGGCTCCCCTGCTTTCTGCAGGGGCAGGAATGCTGCAAGTATTGGAGGTGGAGACACTTCTGCAACAAGTGTCCTCTGA
>Hsa_npy2r
ATGGGTCCAATAGGTGCAGAGGCTGATGAGAACCAGACAGTGGAAGAAATGAAGGTGGAACAATACGGGCCACAAACAACTCCTAGAGGTGAACTGGTCCCTGACCCTGAGCCAGAGCTTATAGATAGTACCAAGCTGATTGAGGTACAAGTTGTTCTCATATTGGCCTACTGCTCCATCATCTTGCTTGGGGTAATTGGCAACTCCTTGGTGATCCATGTGGTGATCAAATTCAAGAGCATGCGCACAGTAACCAACTTTTTCATTGCCAATCTGGCTGTGGCAGATCTTTTGGTGAACACTCTGTGTCTACCGTTCACTCTTACCTATACCTTAATGGGGGAGTGGAAAATGGGTCCTGTCCTGTGCCACCTGGTGCCCTATGCCCAGGGCCTGGCAGTACAAGTATCCACAATCACCTTGACAGTAATTGCCCTGGACCGGCACAGGTGCATCGTCTACCACCTAGAGAGCAAGATCTCCAAGCGAATCAGCTTCCTGATTATTGGCTTGGCCTGGGGCATCAGTGCCCTGCTGGCAAGTCCCCTGGCCATCTTCCGGGAGTATTCGCTGATTGAGATCATCCCGGACTTTGAGATTGTGGCCTGTACTGAAAAGTGGCCTGGCGAGGAGAAGAGCATCTATGGCACTGTCTATAGTCTTTCTTCCTTGTTGATCTTGTATGTTTTGCCTCTGGGCATTATATCATTTTCCTACACTCGCATTTGGAGTAAATTGAAGAACCATGTCAGTCCTGGAGCTGCAAATGACCACTACCATCAGCGAAGGCAAAAAACCACCAAAATGCTGGTGTGTGTGGTGGTGGTGTTTGCGGTCAGCTGGCTGCCTCTCCATGCCTTCCAGCTTGCCGTTGACATTGACAGCCAGGTCCTGGACCTGAAGGAGTACAAACTCATCTTCACAGTGTTCCACATCATCGCCATGTGCTCCACTTTTGCCAATCCCCTTCTCTATGGCTGGATGAACAGCAACTACAGAAAGGCTTTCCTCTCGGCCTTCCGCTGTGAGCAGCGGTTGGATGCCATTCACTCTGAGGTGTCCGTGACATTCAAGGCTAAAAAGAACCTGGAGGTCAGAAAGAACAGTGGCCCCAATGACTCTTTCACAGAGGCTACCAATGTCTAA
>Oma_npy2r
ATGGATATAAGAACTGAAATGAACATATCTGAAGACGAAATTCAGGCTGCAAACTTCTCTACACCAGCCACTATCCAAGTTGAGGGTGTCTTTCTAGACGGTCTGGAAGACAGTACAAAACTGGTGGGTGTTCAAGTGATCTTGATTTTGGCTTACAGCACCATCATCATCTTTGGCGTGACCGGGAACTCCTTGGTCATATATGTTGTGTACAAGTTTAGAAATTTACACACGGTGACTAACTATTTCATTGTCAATTTGGCTGTAGCAGATCTGTTGGTCAACACGTTGTGTTTGCCGTTTACTTTGATGTACACACTCTATGGAGAGTGGAAATTCGGACAGGTGATGTGCTACCTGTTGCCGTACGCACAAGGCTTAGCGGTCCACGTTTCGACCATCACACTCAACGTTATAGCTCTGGACAGATACCGCAGCATTGTCTACCACATGGAAACCAAGATGTCAAAAGACATGTGCATAGTCGTCATCGTGATCACATGGGTGGCAAGCGCAATCCTTGCCAGTCCTCTAGCCATCTTTCGTGAATACGTGACCTTTGACTTGACGCCTCACCAGACGATTCAAGGTTGCGCCGAGAAGTGGCCTGGTAGTAGTGCGGATGGGACCATCTACAGTATCGCCATGTTTTTTCTACAGTACGGCCTGCCGTTGTCAATCATTTCATTTGCATACACTCGGATCTGGAACAAGCTAAGAAATCACGTCAGCCCTGGCGGTGGCCGTAGCGACCGTCATCAACGGCGACAGAAAACGACAAAAATGTTGGTTGCTGTAGTTGTGGTCTTCACCGTTAGCTGGCTACCCTTTCACGCCTTTCAGCTTGCTGTGGATATTGATAGTAGTATATTGGAAATGAAAGACTTCAAATTGCTCTATACAGCTTTCCATATTGTGGCCATGTGCTCCACGTTTGCCAATCCCATTCTCTATGGCTGGATGAACAGGAACTATAGAAAATCTTTTATGGCTGTGTTCAAGTGTGGACGGTTAAACAATGGGATGAAAAGGGTTTGTAGCAGTGAGACAGTAAGGGAGAAATGTACACGCAATAAGCAAAGTACAATCAGTGTGGCCTTCACACAAGAAAACACGCTGCTG
>Tru_npy2r
ATGTTCCTGCTTTTTAACTGTCCGACCCAATTCACACAGAACATCTTGGTAATGCTGACGCTGATATCCTCACTGAACAGCTTATGGGGGCTGACGACCATGGACGACGCACGTCAGCAGAACCACACTCGAGGTGACGATTCCCAATCCGAAGTGAATCCCTTCAACTGCTGCGGTGCTGCGAATCCGACCAACGACAGCAACGTTCTGGAGCTGGACGACAGCACGAAGCTGGTGGGAGTCCAGGTCATCCTCATCCTGGCGTACAGCACCATCATTCTGTTCGGGGTCACGGGGAACTCGCTGGTCATCTACGTCATCTACAGGTTCAAGAACCTTCGAACGGTCACCAACTTCTTCATCGTGAACTTGGCCGTGGCCGACCTGCTGGTCAACATGCTGTGTTTGCCCTTCACTCTCATCTACACGCTGTACGGCGAGTGGAAGTTCGGCCAGGTGTTGTGCTTCATGCTGCCCTGCGCTCAAGGCATGGCGGTGTACGTGTCCACCATCACCATGAACGTGATCGCCTTGGACCGCTACAGGAGCATCGTCAACCACATGGAGACGAAGATGTCCAAGGACATGTGCACGGTGGTCATCGTCTTCACCTGGGCCGTCAGCGCTCTGCTGGCGAGCCCGCTGGCCATCTTCAGGGAGTATTGGACCTTTGACCTTTTGCCCGGGGAGTCCATTCAGGTGTGCACCGAGAAGTGGCCAGAAAGTAGCGTGAACGCCAGCATCTACAGCATATCGGCGCTCCTCGTTCAGTACGGTTTGCCTCTGGCGGTCATCTCTGTCGCCTACGCCCGCATCTGGAGTAAGCTGAAGAAGACCCGCGGAGGTCGGAATGACCGCCACCAGCGCAGGAGGAAGACCACCAAGATGTTGCTGATGATGGTGGTGGTCTTCGCCGTCTGCTGGCTGCCCTTTCACGCCTTCCAGCTGGCCGTCGACATCGACAGCACCGTGTTGTCCATGAAGGACTTCAAGCTGCTTTTCACCGTGTTCCACATCGTCGCCATGTGCTCGACCTTCGCCAACCCCATCCTGTACGGGTGGATGAACAACAACTACAGGATGGCCTTTTTGTCCGTGTTCGAGTGTTACCAGCCCAGGACGTTGAGGTCCAGAGAGCCCCAGAAATACGAAGAAAGAGTTTGTACGGACTGTAAATCCACCAACGTGTAA
>Cca_npy2r-1
ATGGATATAAGAACCGAAATGAACATATCTGAAGACGAAATTCAGTCCACAAACTGTTCCTCACCAGCCACTAACCAAATCGAGGGCGTCTTACTAGACGGTCTGGAAGACAGTACAAAACTGGTGGGTGTTCAAGTCATCTTGATTTTGGCTTACAGCACCATCATCATCTTTGGCGTGACCGGGAACTCCTTGGTCATATATGTTGTGTACAAGTTTAGAAATTTACACACGGTGACTAACTATTTCATTGTCAACCTGGCTGTAGCAGACTTGTTGGTCAACACACTGTGTTTGCCTTTTACTTTGATGTACACGCTCTATGGAGAATGGAAATTCGGACAGGTGATGTGTTACCTGTTGCCATACGCGCAAGGCTTAGCCGTCCACGTTTCGACCATCACACTCAACGTTATCGCGCTGGACAGATACCGTAGCATTGTCTACCACATGGAAACCAAGATGTCAAAAGACATGTGCGTGGTCGTCATTGTGATCACATGGGTGGCAAGCGCGATCCTCGCCAGTCCTCTAGCTATCTTCCGCGAATACGTTACCTTTGACCTGTCGCCTGAGCGGACGATTCAGGGCTGCGCCGAGAAGTGGCCTGGAAGCAGTGCGGATGGCACCGTTTACAGCATCGCCATGTTTTTTCTGCAGTACGGCCTGCCGTTGTCTATCATTTCATTTGCGTACACTCGGATCTGGAACAAGCTACGGAATCACGTCAGCCCTGGCGGCGGCCGCAGCGACCGCCATCAACGCCGACAGAAGACGACAAAGATGCTGGTGGCCGTAGTTGTGGTCTTCACCGTTAGCTGGCTGCCCTTTCACGCCTTTCAGCTTGCTGTGGATATTGACAGCAGCGTATTAGAAATGAAAGACTACAGACTGCTCTACACGGCGTTCCACGTTGTGGCCATGTGCTCCACGTTTGCCAATCCCATCCTGTACGGCTGGATGAACAGCAACTATAGAAGATCTTTTCTGGCCGTGTTCAAGTGTGGAAGGTTAAGTAATGGAATGAGAAGGGTTTGTAGCAGTGAGACAGTGAGCCAGAAATGCACGCGCAATAAGCAAAATACAATCAGTGTGGCCTTCACACAAGAAAACACTCTGCTGTGA
>Cca_npy2r-2
ATGGATATAAGAACTGAAATGAACATATCTGAAGACGAAATTCAGTCCGCAAACTCTTCTAACCAGATTGAGGGTGTCTTACTAGACGGTCTGGAAGACAGTACAAAACTGGTGGGTGTTCAAGTGATCTTGATTTTGGCTTACAGCACCATCATCGTCTTTGGCGTGACCGGGAACTCCTTGGTCATATATGTTGTGTATAAGTTTAGAAATTTACACACGGTGACTAACTATTTCATTGTCAACTTGGCTGTAGCAGATTTGTTGGTCAACACGTTGTGTTTGCCTTTTACTTTGATGTACACACTCTATGGCGAGTGGAAATTCGGACAGGTGATGTGCTACCTGTTGCCATACGCACAAGGCTTAGCGGTCCACGTTTCGACCATCACACTCAACGTTATAGCTCTGGACAGATACCGCAGCATTGTCTACCACATGAAGACCAAGATGTCCAAAGACATGTGCATAGTTGTCATTGTGATCACATGGGTGGCAAGCGCAATCCTTGCTAGTCCTCTAGCTATCTTTCGTGAATACGTGACCTTTGATTTGACGCCTGACCAGACTATTCAAGGTTGCGCCGAGAAGTGGCCTGGAAGTAGTGCAGATGGGACCATCTACAGCATCGCCATGTTTTTTCTACAGTACGGCCTGCCATTGTCAATCATTTCATTTGCATACACTCGGATCTGGAACAAGCTAAGAAATCATGTCAGCCCTGGCGGTGGTCGTAGCGACCGTCATCAACGGCGACAAAAAACGACAAAAATGCTGGTGGCTGTAGTTGTCGTCTTCACCGTTAGCTGGCTACCCTTTCACGCTTTTCAGCTTGCTGTGGATATTGATAGTAGTATATTGGAAATGAAAGACTTCAAATTGCTCTATACAGCTTTCCATATTGTTGCCATGTGCTCCACGTTTTCCAATCCCATCCTCTATGGCTGGATGAACAGGAACTATAGAAGATCTTTTATGGCTGTGTTCAAGTGTTTATGGTTAAACGATGGAATGAGGAGGGTTTGTAGCAGTGAGAAAGTAAGGGAGAAATGTACACACAATAAGCAAGGTACAATCAGTGTGGCCTTCACACAAGAAAACATGCTGCTGTGA
>Cau_npy2r-1
ATGGATATAAGAACCGAAATGAACATATCTGAAGACGAAATTCAGTCCACGAACTGTTCTACACCAGCCACTAACCAACTCGAGGGCGTCTTACTGGACGGTCTGGAAGACAGTACAAAACTGGTGGGTGTTCAAGTGATCTTGATTTTGGCTTACAGCACCATCATCCTCTTTGGCGTGACCGGGAACTCCTTGGTCATATATGTCGTGTACAAGTTTAGAAATTTACACACGGTGACTAACTATTTCATTGTTAACCTGGCTGTAGCAGACTTGTTGGTCAACACACTGTGTTTGCCTTTCACTTTGATGTACACGCTCTACGGAGAATGGAAATTCGGACAGGTGATGTGTTACCTGTTGCCTTATGCGCAAGGCTTAGCCGTCCACGTTTCCACCATCACGCTCAATGTTATCGCGCTGGACAGATACCGTAGCATCGTCTACCACATGGAAACCAAGATGTCCAAAGACATGTGCGTGGTCGTCATCGTGATCACATGGGTGGCAAGCGCGATCCTCGCCAGTCCTCTAGCTATCTTCCGCGAATATGTGACCTTTGACCTATCACCTGAGCGGACGATTCAGGGCTGTGCTGAGAAGTGGCCTGGAAGCAGTGCGGATGGCACGGTCTACAGCATCGCCATGTTCTTCCTCCAGTACGGCCTGCCGTTGTCCATCATTTCCTTCGCGTACACTCGGATCTGGAACAAGCTTCGGAATCACGTCAGCCCCGGCGGAGGCCGTAGCGATCGCCATCAGCGCCGACAGAAGACCACGAAGATGCTGGTGGCCGTAGTTGTGGTCTTCACCGTTAGCTGGCTGCCCTTTCACGCCTTTCAGCTTGCTGTGGATATCGACAGCAGCGTATTAGAAATGAAAGACTACCGATTGCTCTACACGGCTTTCCATGTTGTGGCCATGTGCTCCACGTTTGCCAACCCCATCCTGTACGGATGGATGAACAGCAACTATAGAAGATCCTTTCTGGCCGTGTTCAAGTGTGGAAGGTTGAGCAATGGAATGAGAAGGGTTTGTAAATCTAAAAAAAAATAA
>Cau_npy2r-2
ATGTCCAGCATGGATATAAGAACCGAAATGAACATATCTGAAGACGAAACTCAGTCCTCAAACTGTTCTACACCTGCCACTAACCAACTCGAGGGCGTCTTACTGGACGGTCTGGAAGACAGTACAAAACTGGTGGGTGTTCAAGTGATCTTGATTTTGGCTTACAGCACCATCATCCTCTTTGGCGTGACCGGGAACTCCTTGGTCATATATGTCGTGTACAAGTTTAGAAATTTACACACGGTGACTAACTATTTCATTGTTAACCTGGCTGTAGCAGACTTGTTGGTCAACACACTGTGTTTGCCTTTCACTTTGATGTACACGCTCTACGGAGAATGGAAATTCGGACAGGTGATGTGTTACCTGTTGCCTTATGCGCAAGGCTTAGCCGTCCACGTTTCCACCATCACGCTCAATGTTATCGCGCTGGACAGATACCGAAGCATCGTCTACCACATGGAAACCAAGATGTCCAAAGACATGTGCGTGGTCGTCATCGTGATCACATGGGTGGCGAGCGCGATCCTCGCCAGTCCTCTAGCTATCTTCCGTGAATATGTGACCTTTGACCTATCGCCTGAGCGGACGATTCAGGGCTGTGCTGAGAAGTGGCCTGGAAGCAGTGCGGATGGCACGGTCTACAGCATCGCCATGTTCTTCCTCCAGTACGGCCTGCCGTTGTCCATCATTTCCTTCGCGTACACTCGGATCTGGAACAAGCTTCGGAATCACGTCAGTCCCGGCGGAGGCCGGAGCGATCGCCATCAGCGCCGACAGAAGACCACGAAGATGCTGGTGGCCGTAGTGGTGGTCTTCACCGTTAGCTGGTTGCCCTTTCACGCCTTTCAGCTTGCTGTGGATATCGACAGCAGCGTATTAGAAATGAAAGACTACCGATTGCTCTACACGGCTTTCCATGTTGTGGCCATGTGCTCCACGTTTGCCAACCCCATCCTGTACGGATGGATGAACAGCAACTATAGAAGATCCTTTCTGGCCGTGTTCAAGTGTGGAAGGTTGAGCAATGGAATGAGAAGGGTTTGTAGCAGCGAGACGGTAAGCGAGAAATGCACACGCAGCAAGCAAAATACAATCAGTGTGGCCTTCAAACAAGAAAACACTCTTCTGTGA
>Dre_npy4r
ATGCCGTCGGCTCTCTTTGACATGCCGTTGTGGCAGGCGCTGCTAAACTCCACCCTCACCCACAATCAAAGCAACAGTAGTCTGTTCCTGCTTGACGTCCCCTGCTGGCAATCCAGCACCATGACACTCACACTAGTGCTATGCTACTGCCTGGTGCTTATTTTGGGCTTGCTCGGTAACATCCTCCTCATTTGCATTATTATGCACCAGCGGGACCCTCCTAACGTCACTAGCATCCTCATTGCCAACCTGTCGGTCTCTGACATCCTAGTGAGTGTGTTCTGCCTTCCCTTCACTGTGGTTTACACACTCATGGACCACTGGATTTTTGGTGCGCTGCTATGTCGCCTGATGCCATTTGTGCAGTGTGTGTCTGTCACAGTTTCGGTTCTGTCCCTAGTTTTGATTGCACTTGAAAGGCATCAGCTCATCCTGCACCCGTCTGGCTGGAAGCCGAGCGTCCCACAGGCATACATTGCCGTTTTGACTGTGTGGCTGTTGGCCTGTGTAACATCATTACCGTTCCTGGCGTTCCACTTGCTCACCAGCGAGCCATACAGTTTGTTTCCAGCGCCGCTCAGTCAGCTGCAGGTCTGTCTGGAAGTTTGGCCTTCTCAAGAGCACAAACTTGCCTACACCACCAGCTTGTTGCTATTCCAGTACTGCTGTCCTCTGCTCCTCATGCTACTTTGCTACCTTCGCATCTTCCTCCGGCTGCAGCGAAGAGAACGCATGCTGGAGCGCCAGTGCAGCCGCAACAGAGAGGATGAACACAGGCGTGTGATGCACAGTAAACGCATAAACGTCATGCTTGCCACTTTGGTAGCTGCGTTTGCTGTGTGCTGGCTGCCTTTAAATGCCTTCAATGTGGTGGCAGACTGGCACCAGGAGGTGCTGCCCGTGTGCAACCACAATCTGCTGTTTTCACTCTGCCATCTGTTAGCCATGAGCTCCACCTGCGTCAATCCCATCATCTATGGATTCCTCAACAGCAACTTCCGCAAGGACGTGGCCTCCGTGGTGTTACACTGCCATTTTCAGCCACTAGAGGACAGCTACGAACACTTTCCAATGTCTACAATGAACACTGATGTGTCACGGACATCTTTTAGACTCAGAAACAATTCTGTGTAA
>Ola_npy4r
ATGTCGGCTCTGCTTCTCAACGGATCCATCCATCCTCATCATCTAATATGGGAGAAGGATATGTCCATTTCTGAGACTGTACACGAGTGGCTGGGAAACAAGACCCAGCTGACCTCGGACCTGCCGCTTCTTGACCATGATGACCCGTGCCACATGGCTCCTGTCCTCACGGCATGTTTGGTTTCATTGTACAGTGCTACAATGGTGCTGGGGCTGGTGGGAAACATTGGTCTCATTTGCATCATTGCTCACCGCAGAGAAAAAGTCAATGTCACTAGCATTTTCATCTGCAATCTATCATTCTCTGACATTCTGGTGTGTGTGTTCTGCCTTCCCTTCACTATCATATACACACTCATGGACCACTGGGTGTTTGGATCGCTGTTGTGCCGGCTGGTGCCATTTATCCAGTGTGTTTCTGTGACGGTATCAGTTCTGTCCTTAGTTTTTATTGCTTTAGAAAGGCATCAGCTCATTATTAACCCCTCTGGATGGAAACCAAGCCTTTTTCAGGCCTACATGGCAGTAATTGTCATTTGGATTTTGGCTTGCTTTACCTCGACACCCTTCTTAGTATTTCAGCTGCTCACAAATGAACCTTATACTAATGTAGTTCTGCCAAACCATCATCAGTTCTCTCAGACATATCTCAATATATCTAACTCCGTCGCCAACAGAAATTCCTCTGTGCCTCTTCATTTGTATCGCTCACTCTTTGCTTTTGTCCCCACCTCCCCACACATGGAGGCTTGTGTGGAGCACTGGCCATCCCAGGAGCAAAGGGTGGCGTACACCACTTGGCTTCTGGTATTTCAATACTGTGGTCCACTTTTGCTGGTCCTACTCTGCTACGTTCGGGTTTTCGTACGCCTCCGCCACCGCAAGGACATGCTGGACCGAGCTAGGACTCCAGAGAATCAGCGTATCACCCACAGCCGCAGAATCAACATCATGTTAGCTGCTCTCATAACAGCCTTTGCCCTCTGCTGGCTTCCACTCACCATCTTTAATGTGGTGGCAGACTGGAACCAAGAGGCTCTGCCTGTCTGTCACCACAACCTTCTGTTCTCCCTCTGCCATCTGCTGGCCATGTCCTCCACCTGCATCAACCCCATCATCTACGGCTTCCTCAACTCGAACTTCCGACAAGAGGTGAGGGAGGTGCTCCTGCACTGTCGCCACTTTCAACAAGGAGGAGAGTTTGAGCAGTTCCCCATGTCCACAGGCAACGTGGAAGTGTCCCACATCTCAGTGCCTCTTCCATGTAAGAGCAACTCTGTCTGA
>Hsa_npy4r
ATGAACACCTCTCACCTCCTGGCCTTGCTGCTCCCAAAATCTCCACAAGGTGAAAACAGAAGCAAACCCCTGGGCACCCCATACAACTTCTCTGAACATTGCCAGGATTCCGTGGACGTGATGGTCTTCATCGTCACTTCCTACAGCATTGAGACTGTCGTGGGGGTCCTGGGTAACCTCTGCCTGATGTGTGTGACTGTGAGGCAGAAGGAGAAAGCCAACGTGACCAACCTGCTTATCGCCAACCTGGCCTTCTCTGACTTCCTCATGTGCCTCCTCTGCCAGCCGCTGACCGCCGTCTACACCATCATGGACTACTGGATCTTTGGAGAGACCCTCTGCAAGATGTCGGCCTTCATCCAGTGCATGTCGGTGACGGTCTCCATCCTCTCGCTCGTCCTCGTGGCCCTGGAGAGGCATCAGCTCATCATCAACCCAACAGGCTGGAAGCCCAGCATCTCACAGGCCTACCTGGGGATTGTGCTCATCTGGGTCATTGCCTGTGTCCTCTCCCTGCCCTTCCTGGCCAACAGCATCCTGGAGAATGTCTTCCACAAGAACCACTCCAAGGCTCTGGAGTTCCTGGCGGATAAGGTGGTCTGTACCGAGTCCTGGCCACTGGCTCACCACCGCACCATCTACACCACCTTCCTGCTCCTCTTCCAGTACTGCCTCCCACTGGGCTTCATCTTGGTCTGTTATGCACGCATCTACCGGTGCCTGCAGAGGCAGGGGCGCGTGTTTCACAAGGGCACCTACAGCTTGCGAGCTGGGCACATGAAGCAGGTCAATGTGGTGCTGGTGGTGATGGTGGTGGCCTTTGCCGTGCTCTGGCTGCCTCTGCATGTGTTCAACAGCCTGGAAGACTGGCACCATGAGGCCATCCCCATCTGCCATGGGAACCTCATCTTCTTAGTGTGCCACTTGCTTGCCATGGCCTCCACCTGTGTCAACCCATTCATCTATGGCTTTCTCAACACCAACTTCAAGAAGGAGATCAAGGCCCTGGTGCTGACTTGCCAGCAGAGCGCCCCCCTGGAGGAGTCAGAGCATCTGCCCCTGTCCACAGTACATACGGAAGTCTCCAAAGGGTCCCTGAGGCTAAGTGGCAGGTCCAATCCCATTTAA
>Oma_npy4r
ATGTCGTCGGCTCTCTTTGACATGCCATGGTGGCAGGCGCTCTTAAACTCCACCCTCAGCCTCAATCAAAGCAACAGTAGTCTGTTCCTGCTTGATGTCCCCTGCTGGCAATCAAGCGCGATGACGCTTACACTAGTGCTATGCTACTGCCTGGTGCTTATTTTGGGCTTGCTTGGTAACATCCTCTTCATTTGCATTATTATGCACCAGCGGGACCCTCCTAACGTCACAAGCATCCTCATTGCCAACCTTTCGATTTCTGATATCCTGGTGAGTGTGTTCTGCCTTCCCTTCACAGTGGTTTACACGCTCATGGACCACTGGATCTTCGGTGCATTGCTATGTCGCCTAATGCCGTTCGTGCAGTGCGTGTCGGTGACCGTTTCAGTTCTGTCTCTGGTTTTGATCGCACTTGAAAGGCACCAGCTCATCCTGCATCCGTCTGGCTGGAAGCCGAGCGTCCCGCAGGCGTATATAGCCGTTTTGATTGTGTGGCTGCTGGCCTGCGTAACATCATTACCTTTCCTGGCGTTTCACTTGCTCAGCAGTGAGCCATACCGTCTGTTTCCTCCGCCGCTCAGCCAGCTGCAGGCCTGTCTGGAAGTCTGGCCCTCTCAGCAACACAAACTAGCCTACACCACCAGCCTGTTACTATTCCAGTACTGCTGCCCACTGCTCCTCATGCTACTTTGCTATCTCCGCATCTTCCTCCGGCTGCGACGCAGACAGCGCATGCTGGAGCGCCAGTGCAGCCGCAACCGAGAGGACGAGCACCGGCGTGTGATGCACAGCAAACGCATAAATGTCATGCTTGTCACTTTGGTGGCTGCATTTGCTGTGTGCTGGCTGCCATTAAATGCCTTTAATGTGGTGGCGGACTGGCACCAGGAGGCGCTGCCCGTGTATTACCACAATCTGCTGTTTTCACTCTGCCATCTGCTGGCCATGAGCTCCACCTGCGTCAACCCCATCATCTATGGCTTCCTCAACAGCAACTTCCGCAAGGATGTGACCTCCGTGGTGCTACACTGCCATTTTCAGCCACTCGAGGACAGCTACGAACACTTTCCGATGTCAACAATTAACACTGATGTGTCACGGACATCTTTTAGACTCAGAAACAATTCTGTG
>Cca_npy4r-1
ATGTCGTCGGCTCTCTTTGACATGCCTTGGTGGCAGGCGCTCTTAAACTCCACCCTCAGCCTCAATCAAAGCAACAGTAGTTTGTTCCTGTTTGATGTCTCCTGCCGGCAATCAAGCGCCATGACACTTACACTAGTGCTATGCTATTGTCTTGTGCTTATTTTGGGCTTGCTTGGTAACATCCTCCTCATTTGCATTATTATGCACCAGCGGGACCCTCCTAACGTCACTAGCATACTCATTGCCAACCTTTCGGTTTCTGATATTCTGGTGAGTGTGTTCTGTCTTCCCTTCACAGTGGTTTACACGCTCATGGACCATTGGATCTTCGGGGCGCTGCTATGCCGCCTAATGCCGTTTGTGCAGTGTGTGTCGGTGACGGTTTCTGTTTTGTCTCTGGTTTTGATCGCACTTGAAAGACACCAGCTCATCCTGCATCCATCTGGTTGGAAGCCGAGTGTCCCCCAAGCGTACATAGCCGTCTTGATTGTGTGGCTGCTGGCCTGCATAACATCATTACCTTTCCTGGCATTTCACTTGCTCAGCAGTGAGCCATACAGTCTGCTTCCTGCACCGCTCAGCCAGCTGCAGGCCTGTCGGGAAGCATGGCCCTCTCAGCAACACAAACTAGCCTACACCACCAGCCTGTTACTATTCCAGTACTGCTGCCCACTGTTCCTCATGCTACTTTGCTATCTTCGCATCTTCCTGCGGCTGCGACACAGACAGCGCATGCTGGAGCACCAGTGCAGCCGCAACCGAGAAGACGAACACCAGCGTGTAAAGCACAGCAAACACATAAATGTCATGCTTGCCACTTTGGTGGCAGCATTTGCCATGTGCTGGCTGCCATTAAATGCCTTTAATGTGGTGGCAGACTGGCACCAGGAGGCACTGCCCGTGTGTTACCACAATCTGCTGTTTTCACTCTGCCATCTGCTGGCCATGAGCTCCACCTGTGTCAACCCCATCATCTATGGCTTCCTCAACAGCAACTTCCGCAAGGATGTGGCCTCCGTGCTGCTACACTGCCATTTTCAGCCACTAGAGGACAGCTACGAACACTTTCCAATGTCTACAATTAACACTGATGTATCACGGACATCTTTTAGACTCAGAAACAGTTCTGTGTAA
>Cca_npy4r-2
ATGTCGTCGGGTCTCTTTGACATGCAGTGGTGGCAGGCGCTCTTAAACTCCACCCTCAGTCTCAATCAAAGCAACAGTAGTTTGTTCCTGCTTGATGTCCCCTGCTGGCAATCAAGCGCCATGACGCTTACATTAGTGCTATGCTACTGCCTGGTGCTTATTTTGGGCTTGCTTGGTAACATCCTCCTCATTTGCATTATTATGCACCAGCGGGACCCTCCTAACGTCACAAGCATCCTCATTGCCAACCTTTCGGTTTCTGATATCCTGGTGAGTGTGTTCTGCCTTCCCTTCACAGTGGTTTACACACTTATGGACCACTGGATCTTCGGTGCGCTGCTATGTCGCCTAATGCCATTCGTGCAGTGTGTGTCGGTGACCGTTTCAGTTCTGTCTATGGTTTTGATCGCACTTGAAAGGCACCAGCTCATCCTGCATCCATCTGGCTGGAAGCCGAGCGTCCCTCAGGCATACATAGCCGTCTTGATTGTGTGGCTGCTGGCCTGCGTGACATCATTACCTTTCCTGGCATTTCACTTGCTCAGCAGTGAGCCATACAGTCTGCTTCCTGCACCGCTCAGCCAGCTGCAGGCCTGTCGGGAAGCATGGCCCTCTCAGCAACACAAACTAGCCTACACCACCAGCCTGTTACTATTCCAGTACTGCTGCCCACTGCTCCTCATGCTACTTTGTTATCTTCGCATCTTCCTGCGGCTGCGACGCAGACAGCGCATGCTGGAGCACCAGTGCAGCCGCAACCGAGAGGACGAACATCGGCGTATGATGCACAGCAAACGCATAAATGTCATGCTTGTCACTTTGGTGGCTGTGTTTGCTGTGTGCTGGCTGCCATTAAATGCCTTTAATGTGGTGGCAGACTGGCACCAGGAGGCGCTGCCCGTGTGTTACCACAATCTGCTGTTTTCACTCTGCCATCTGCTGGCCATGAGCTCCACCTGTGTCAACCCCATCATCTATGGCTTCCTCAACAGCAACTTCCGCAAGGATGTGGCCTCCGTGGTGCTACACTGCCATTTTCAGTCACTCGAGGACAGCTACGAACACTTTCCGATGTCCACAATTAACACTGATGTGTCAAGGACATCTTTTAGACTCAGAAACAATTCTGTGTAA
>Cau_npy4r
ATGTCGTCGGGTCTCTTTGACATGCAGTGGTGGCAGGCGCTCTTAAACTCCACCCTCAGTCTCAATCAAAGCAACAGTAGTTTGTTCCTGCTTGATGTCCCCTGCTGGCAGTCAAGCGCCATGACGCTTACACTAGTGCTATGCTACTGCCTGGTGCTTATTTTGGGCTTGCTTGGTAACATCCTCCTCATTTGCATTATTATGCACCAGCGGGACCCTCCTAACGTCACAAGCATCCTCATTGCCAACCTTTCGGTTTCTGATATCCTGGTGAGCGTGTTCTGCCTTCCCTTCACAGTGGTTTACACGCTCATGGACCACTGGATTTTCGGTGCGCTGCTATGTCGCCTAATGCCATTCGTGCAGTGTGTGTCGGTGACCGTTTCAGTTCTGTCTATGGTTTTGATCGCACTTGAAAGGCACCAACTCATCCTGCATCCATCTGGCTGGAAGCCGAGCGTCCCTCAGGCGTACATAGCCGTCTTGATTGTGTGGCTGCTGGCTTGCGTAACATCATTGCCTTTCTTGGCGTTTCACTTGCTCAGCAGTGAGCCATACAGTCTGCTTCCTGCGCCACTCAGCCAGCTGCAGGCTTGTCTGGAAGTCTGGCCCTCTCAGCAACACAAACTAGCCTACACCACCAGCCTGTTACTATTCCAGTACTGCTGCCCGCTGCTGCTCATGCTGCTTTGTTATCTTCGCATCTTCCTGCGACTGCGACGCAGACAGCGCATGCTGGATCGCCAGTGCAGCCGCAACCGAGAGGACGAACACCGGCGTATGATGCACAGCAAACGCATTAATGTCATGCTTGTCACTTTGGTGGCTGCATTTGCTGTGTGCTGGCTGCCATTAAATGCCTTTAATGTGGTGGCAGACTGGCACCAGGAGGCGTTGCCTGTGTGTTACCACAATCTGCTGTTTTCATTCTGCCATCTGCTGGCCATGAGCTCTACCTGCGTCAACCCCATCATCTATGGCTTCCTTAACAGCAACTTCCGCAAGGATGTGGCCTCCGTGGTGCTACACTGCCATTTTCAGTCACTCGAGGACAGCTACGAACAATTTCCGATGTCCACAATTAACACTGACGTGTCACGGACATCTTTTAGACTCAGAAACAATTCTGTGTAA
>Tru_npy4r
ATGTCCTTGAGTAAGAACAAAAGCCTCTCTTTTCAAACAGCTACAACTCCATTCCTGTTCTTTAACACATCCAACTCAACCTATTCCCCACCGCGGGAGGACGAAGTAGTAAAACATGAATCGACGCAGCCCTGGCTGGGGAACAGGACCCAGCTTTTGTCAGATCTTGCTCTTTTCGGCCACAGCGACCAGTGTCACATGTCTCCAGTCCTCACAACGTTTCTAATCTTGTGGTACGGCATTACGATGATTCTGGGGCTGCTGGGAAACATCGGCCTTATATGCATCATCACCCGACGCAAAGAAAAGCCTAATGTGACCAGCATTTTCATCTGCAACCTGTCCTTCTCTGACATTTTAGTTTGTGTCTTCTGTCTCCCCTTCACTGTCATTTACACAATCATGGACCATTGGGTGTTTGGCTCTCTCTTGTGCCGACTGGTACCGTTCATCCAGTGTGTGTCTGTGACTGTGTCTGTACTATCCTTGGTCTTCATCGCTCTGGAAAGACATCAGCTCATCGTGAACCCAGCTGGGTGGAAACCCACCATTACTCAGGCCTACATCGCGCTCATTCTAATTTGGATTCTGGCGTGCTTCACCTCCTCACCTTTTTTGGCCTTCCAGCTTCTCACAAATGACCCCTACACAACATACCGTGCCCCCTTTTCTTACATGCCTACTTCTCCACACCTGGAAGCCTGTCTAGAGCACTGGCCTTCCCCACAACACAGGCTCATTTTCACCACATGGCTCTTGCTATTCCAGTACTGTGGCCCGCTTCTGTTGGTTCTGCTCTGTTATGTGCGAGTGTTTGTGCGCCTCAGGCACCGCAAAGACATGCTGGACCGCGCCAGGGCTCCTGAGTGCCAGCGCATGGCCCACAGTCGAAGAATTAACATCATGTTGGTCGCTCTGATAACAGCCTTTGCCGTCTGCTGGCTTCCGCTCACCATCTTTAACGTGGTGTCTGACTGGGACCAGGAGGCTCTGCCCATTTGCAACCACAATCTGCTGTTCTCCCTCTGCCACCTGCTGGCCATGTCCTCAACGTGCATCAACCCCATTATCTACGGCTTCCTCAACTCAAACTTTCGACAGGAAGTGAAGGACGTGCTCCTGCACTGTCGCTGCGGCCCAGTGGAAGAAGAGTGCGAGCATTTTCCCATGTCCACAGTACACATGGAAGTGTCTCGCACCTCTGTGCTCCCCAACTGCAAGAACAACTCTGTATGA
>Phu_npy4r 
ATGTCGTCGGGTCTCTTTGACATGCCGTGGTTGCAGGCGCTCTTAAACTCCACCCTCAGCCTCAATCAAAGCAACAGTAGTTTGTTCCTGTTTGACGTCCCCTGCTGGCAATCAAGCGCCATGACGCTTACACTAGTGCTATGCTACTGCCTGGTGCTTATTTTGGGCTTGCTTGGTAACATCCTCCTCATTTGCATTATTATGCACCAGCGGGACCCTCCTAACGTCACAAGCATCCTCATTGCCAACCTTTCAGTTTCTGATATCCTGGTGAGTGTGTTCTGCCTTCCCTTCACAGTGGTTTACACTCTCATGGACCACTGGATCTTCGGTGCGCTGCTATGTCGCCTAATGCCATTCGTGCAGTGCGTGTCGGTGACCGTTTCAGTTCTGTCACTGGTTTTGATCGCACTTGAAAGGCACCAGCTCATCCTGCATCCATCTGGCTGGAAGCCGAGCGTCCCGCAGGCGTACATAGCCGTCTTGATTGTGTGGCTGCTGGCCTGCATAACATCATTACCTTTCCTGGCGTTTCACTTGCTCAGCAGTGAGCCATACAGTCTGCTTCCAGCGCCACTCAGCCAGCTGCAGGCTTGTCTGGAAGTCTGGCCCTCTCAGCAACACAAACTAGCCTACACCACCAGCCTGTTACTATTCCAGTACTGCTGCCCGCTGCTCCTCATGCTACTTTGCTATCTTCGCATCTTCTTACGGCTGCGACGCAGGCAGCGTATGCTGGAGCACCAGTGCAGCCGCAACCGAGAGGACGAGCACCGGCGTGTGATGAACAGCAAACGCATAAATGTCATGCTTGTCACTTTAGTGGCTGCATTTGCTGTGTGTTGGCTGCCATTAAATGCCTTTAATGTGGTGGCAGACTGGCACCAGGAGGCGCTGCCCGTGTGTTACCACAATCTGCTGTTTTCACTCTGCCATCTGCTGGCCATGAGCTCCACCTGCATCAACCCCATCATCTACGGCTTCCTCAACAGCAACTTCCGCAAGGATGTGGCCTCCGTGGTGCTACACTGCCATTTTCAGCCACTCGAGGACAGCTACGAACACTTTCCGATGTCCACAATTAACACTGATGTGTCGCGGACATCTTTTAGACTCAGAAACAATTCTGTGTGA
>Dre_npy7r
ATGGGCCAATCAGATCAAGTCAATGGATCAGAGGACACAGTCCTCCATGATGGGAATCAAGAGACCAGCCTGGGAAATGACAGCGTCAACACTTACAAACCAGCCTTTGTGGATGACATCACCAAGCACCTAAGTGTTCAAATATCGCTCATATTAGCTTATTCACTGATAATCCTGCTAGGACTCGTGGGTAACACTCTGGTCATTTACATGATCATTCTTTACAGAAACATGCGCACCGTCACCAACTATTTTATCGCCAATCTGGCCCTGGCTGACCTGATGGTGGACACAGTGTGTTTGCCTTTCACCTTGGTTTACACATTGTTGGATGAATGGAAATTTGGAGCAGTCATGTGTCACATGGTGCCTTATAGCCAAGCTCTCAGTGTTCACGTTTCCATTCTCACCCTTACCATTATTGCTCTGGAGCGCTACAGGTGTATTGTTTTCCATCTTGGTCAGCGACTCAATCGCTGCACTAGCTTTATTATCATTGGCCTGACTTGGGCATTCGCTGCCATACTGGCTGGCCCACTGGCCATTTTCCGAGAGTATCGATACGAGGAAATCCCTTACATCGACTTACGAATTGCGGTTTGCTCTGAGAAATGGCCGAATGGCACAAATCGGGATGCGGTCATTTACAGTCTATCGATGCTTCTCCTGCAGTATGTGGTCCCTTTGGCCATCATCAGTTATGCTTACGTGTGCATTTGGATTAAACTGAAGAACCACGTCAGCCCTTCCAACCGCAACGATGGCATTGTCCGTCGGAAGAAGACCACCAAGATGTTGGCTCTAGTAGTCGTGGTCTTCGCAGTTTGCTGGCTCCCGTTCCACATGTTTCAGCTGGCCAGCGATCTTGACTTGATTCTCAAGTTCAAAGAGTACAAACTGATTTATACCTTGTTTCACATTGTGGCGATGTGCTCAACTTTCGTCAATCCGCTGCTCTATGGCTGGATGAACCAGAATTATAGGAACGGCTTCCTCATGTTCTTCCGCTGTGAGCACAAACCAGACTCAATCTACCCTGATGGCTCCTTCAGGACTCGATCATTGAGAGGGATGATTGTGAACGGGTACAATGATGGTCAGCCTGCGGCAGCTGTCTGA
>Ssa_npy7r-1
ATGGACACCGCCTCCACCCACTGGCAGCAAGGCATCCTGGGTAACGACAGTCTCGGCCTCCACCTCGACCGGCCGGGGTTCCACTCTGACGTCACCAAGCATGTAGGAGTCCAGGCTGCTTTGATCACAGCGTATAGTCTGATCATCTTACTGGGTCTAGTAGGCAACGCCCTAGTCATCTACATGATCATCCACTTCCGGAACATGAGGACAGTCACTAACTTCTTCATAGCTAACCTGGCCCTGGCCGACCTGTTGGTGGATACTTTGTGTTTACCGTTCACACTGGTTTATACTTTGCTCGACGAGTGGAAGTTCGGCGCAGTGCTGTGTCACATGGTCCCGTTCGCCCAGGCGTTGAGCGTGCACGTGTCGATCCTGACGCTGGCCGTCATCGCTCTGGAGCGCTACAGGTGTATTGTGTTCCACCTGGGCCAGCGCCTCACCTGGCGAAGCAGCCTGCTCATCATGGCTTTCACCTGGACGCTGTCCGCCGTGCTGGCCAGCCCGCTCGCCATCTTCAGAGAGTACCGTCAGGAGGAGATCCCGTCCATCAACCTGAGGATCTCGGTCTGCTATGAGAAGTGGCCTTACGGCAGCAGCAGAGACGGAGTCATTTACAGCCTGTCTATGTTACTGCTGCAGTACGTGCTGCCACTCTCCATCATCAGTTATGCTTACATCTGCATCTGGGTGAAGCTGAAGAACCACGTGAGTCCGGCGAGCCGCATCGACGCCGTCCAGCGCAGGAAGAAGACCACCAAGATGCTGGTTATGGTGGTTGTGGTCTTCGCCACATGCTGGCTGCCCTTCCACGTGTTTCAACTAGCCAGTGACCTAGACCTGGTGCTCAGCTTAAGACAATACAAGCTCATCTATACTCTCTTCCACATCGTAGCCATGTGCTCCACCTTCGCCAACCCGCTCCTGTACGGCTGGATGAATAAGAACTACAGGAATGGGTTCCTCACGGTGTTCAGGTGTGAGGATAAACCAGACAGTATTCACCCTGAGGGATCCTTCAGGACCCGGTCACTAAGGAGGATGTCTCTGAACAGGAGGAACGGAGGAAACCCTCCTACTGCCGTCTGA
>Ssa_npy7r-2
ATGCTTCTGATTCTATATTTCAGTCAGAATTCTTTCTGGCATTCCATTTCTATCTGTGTTTGTCTCCCCTGGAGCTGGGAGGGCATCCTGGGTAACAACAGTCTCAGCTTCCACCTCGACCGGCCGGGGTTCCACTCTGACATCACCAAGCATGTAGGAGTCCAGGCTGCTTTGATCACAGCGTATAGTCTGATCATCTTACTGGGCCTAGTAGGCAACGCCCTAGTCATCTACATGATCATCCACTTCCGGAACATGAGGACAGTCACTAACTTCTTCATAGCTAACCTGGCCCTGGCCGACCTGTTGGTGGATACGTTGTGTTTACCGTTCACACTGGTTTATACCTTGCTCGACGAGTGGAAGTTTGGCGCAGTGCTGTGTCACATGGTCCCATTCGCCCAGGCGCTGAGCGTACACGTATCGATCCTGATGCTGGCCGTCATCGCTCTGGAGCGCTACAGGTGTATCGTGTTCCACCTGGGCCAGCGCCTCACCTGGCGAAGCAGCCTGCTCATCATGGCTTTCACCTGGACGCTGTCCGCCGTGCTGGCCGGCCCGCTCGCCATCTTCAGAGAGTACCGTCAGGAGGAGATCCCGTCCATCAACCTGAGGATCTCAGTCTGCTATGAGAAGTGGCCTTACGGCAGCAGCAGAGATGGAGTCATTTACAGCCTGTCTATGTTACTGCTGCAGTACGTGCTGCCACTCTCCATCATCAGTTATGCCTACATCTGCATCTGGGTGAAGCTGAAGAACCACGTGAGTCCAGCGAGCCGCATCGACGCAGTCCAGCGCAGGAAGAAGACCACCAAGATGCTGGTTATGGTGGTTGTAGTCTTTGCCACATGTTGGCTGCCCTTCCACGTGTTTCAACTAGCCAGTGACCTAGACCTGGTGCTCAGCTTAAGACAATACAAGCTCATCTATACTCTCTTCCACATCATAGCCATGTGCTCCACCTTCGCCAACCCGCTCAGGTACGGCTGGATGAATAAGAACTACAGGAATGGGTTCCTCATGCCTTGTCGAAGCCAGAACGTCCATCTCCTGTTTCTGTGGAGTGAACCAGAACGGCCCATAGGGCAGGAGTCCATCTCCTGTTTCTGTACAGTGAACCAGAATGGCCCATAG
>Omy_npy7r-1
CAGCCCACAAGCTTTCTGGTCTCTGGAACTCGCCTCCACCTCGACCGGCCGGGGTTCCACTCTGACATCACCAAGCATGTAGGAGTCCAGGCTGCTTTGATCACAGCGTACAGTCTGATCATCCTACTGGGTCTAGTAGGCAACGCCCTTGTCATCTACATGATCATCCGCTTCAGGAACATGAGGACGGTCACTAACTTCTTCATAGCTAACCTGGCCCTGGCCGACCTGTTGGTGGATACGTTGTGTTTACCGTTCACACTCGTTTATACCTTGCTCGACGAGTGGAAGTTCGGCGCGGTGCTGTGTCACATGGTCCCGTTCGCCCAGGCGCTGAGCGTGCACGTATCGATCCTGACGCTGACCGTCATCGCTCTGGAGCGCTACAGGTGTATCGTGTTCCACCTGGGCCAGCGCCTCACCTGGCGAAGCAGCCTGCTCATCGTGGCTCTCACCTGGACGCTGTCCGCCGTGCTGGCCGGCCCGCTCGCCATCTTCAGAGAGTACCGTCAGGAGGAGATCCCGTCCATCAACCTGAGGATCTCAGTCTGCTACGAGAAGTGGCCTTACGGCAGCAGCAGAGACGGAGTCATTTACAGCCTGTCTATGTTTCTGCTGCAGTATGTGCTGCCACTGTCCATCATCAGTTATGCCTACATCTGCATCTGGGTGAAGCTGAAGAACCACGTGAGTCCAGCGAGCCGCATCGACGCCATCCAGCGCAGGAAGAAGACCACCAAGATGCTGGTTATGGTGGTTGTAGTCTTCGCCACATGCTGGCTACCCTTCCACGTGTTTCAACTAGCCAGTGACCTAGACCTGGTCCTCAGCTTAAGACAATACAAGCTCATCTATACTCTCTTCCACATGGTAGCCATGTGCTCCACCTTCGCTAACCCGCTCCTGTACGGCTGGATGAATAAGAACTACAGGAATGGGTTCGTCATGGTGTTCAGGTGTGAGGCTAAACCAGACAGTATTCACCCTGAGGGATCCTTCAGGACCCGGTCACTAAGGAGGATGTCTCTGAATGGAGGACACCCTCCTACGGCCGTCTGA
>Omy_npy7r-2
ACCAAGCATGTAGGAGTCCAGGCTGCTTTGATCACAGCGTACAGTCTGATCATCCTACTGGGTCTAGTAGGCAACGCCCTTGTCATCTACATGATCATCCGCTTCCGGAACATGAGGACGGTCACTAACTTCTTCATAGCTAACCTGGCGCTGGCCGACCTGTTGGTGGACACGTTGTGTTTACCGTTCACACTCGTTTATACCTTGCTCGACGAGTGGAAGTTCGGCGCGGTGCTGTGTCACATGGTCCCGTTCGCCCAGGCGCTGAGCGTGCACGTATCGATCCTGACGCTGACCGTCATCGCTCTGGAGCGTTACAGGTGTATCGTGTTCCACCTGGGCCAACGCCTCACCTGGCGAAGCAGCCTGCTCATCGTGGCTCTCACCTGGACGCTGTCCGCCGTGCTGGCCTGCCCGCTCGCCATCTTCAGAGAGTACCGTCAGGAGGAGATCCCGTCCATCAACCTGAGGATCTCAGTCTGCTACGAGAAGTGGCCTTACGGCAGCAGCAGAGACGGAGTCATTTACAGCCTGTCTATGTTTCTGTTGCAGTACGTGCTGCCACTGTCCATCATCAGTTATGCCTACATCTGCATCTGGGTGAAGCTGAAGAACCACGTGAGTCCAGCGAGCCGCATCGACGCCATCCAGCGCAGGAAGAAGACCACCAAGATGCTGGTTATGGTGGTTGTAGTATTCGCCACATGCTGGCTACCCTTCCACGTGTTTCAACTAGCCAGTGACCTAGACCTGGTCCTCAGCTTAAGACAATACAAGCTCATCTATACTCTCTTCCACATCGTAGCCATGTGCTCCACCTTCGTTACTTTAAAATGCACAAATGTTTTAGATTGGATATTTAATCCCAGCCCCCGTCACCGCAGGCTTTTTGCCTCCTGGTAG
>Ola_npy7r
ATGAGTCCGCCAGACACGTCCAACAGCTCCGGAGAGGGGGAGGCAGGTGAAAGCAATTTTCAGCTGAATGATAGCATGGGTTTACACCAACCTGGTTTCCACACTGACATCACTAAACATCTGGGAGTTCAGATCACCCTGATCACAGCATACTCCCTGATCATCCTCCTGGGACTTCTGGGTAATTCGCTCGTCATTTACATGATCATTCGCTACAGGAACATGCGCACCGTCACCAACTTCTTCATAGCCAATCTTGCCCTGGCAGACCTTCTGGTGAACACTCTCTGCCTGCCCTTCACTCTGGTGTACACTCTGTTGGACGAGTGGAAGTTCGGGGCGGTCCTATGCCACATGGTGCCCTTTGCTCAGGCCCTGAGCGTGCACGTGTCCATTCTGACCCTCACAGTCATCGCTCTGGAGCGCTACCGCTGCATCGTCTTCCACCTGGGCCGCCGTCTAACCTGGCACTCCAGCCTCCTCATCATGGCCTTTACCTGGACCGTGTCTGCCGTTCTGGCTGCACCGCTGGCCATTTTTAGAGAGTACCGCCAAGAAGAGATCCCCTCCATCAATCTGCGCATCGCTGTCTGTTCTGAGAAGTGGCCCCATGGGACCAGCAGGGATGGCGTCATCTACAGCCTCTTCATGCTCCTTCTGCAATACATCATACCTTTAGCTGTCATCAGTTATGCTTACATATGCATCTGGGTCAAACTGAAGAACCACATCAGTCCGTCCAGCCGGAATGACAACATCAACCGGCGCAAAAAGACCACAAAGATGTTAGCGCTGGTTGTGGTGGTCTTTGCCACCTGCTGGCTGCCTTTTCACGTGTTCCAGCTAGCCAGTGATCTGGACCTGGTGCTCCGGTTTGAGGAATATAAATTCATATACACCGTGTTCCACGTTGTGGCCATGTGCTCAACTTTTGCCAACCCGCTCCTGTATGGGTGGATGAATAAAAACTACAGGAACGGGTTCCTCATGGTGTTCCGTTGCGAGGACAAACCGGAATCCTTCCACCCAGAGGGATCATTTAGGACGCGCTCCGTTAGAGGACCGGCTTTAAACAGTCGTAATGGAGTACCCCCTCCCACTGCTGTATGA
>Oma_npy7r
ATGGGCCAGTCAGATCTAGCCAATGGAACGGAGGACATCTATGATGGAAGTCAAGAGACCAGCCTGGGAAACGACAGCATGAACACTTACAAACCAGCATTTGTGGATGACATCACCAAGCACCTGAGTGTCCAAATATCTCTCATCTTTGCATATTCACTCATAATCCTGCTAGGACTTGTGGGTAACACCCTGGTGATTTACATGATCATTCTGTACAGAAACATGCGCACGGTCACCAACTACTTCATTGCGAACCTGGCCTTGGCTGACCTGATGGTGGACACGGTGTGTTTGCCTTTCACGCTGGTTTACACGTTGCTGGATGAATGGAAATTTGGAGCAGTGATGTGTCATATGGTGCCTTACGGCCAAGCTCTCAGCGTCCACGTGTCCATTCTCACCCTGACGGTCATTGCTCTAGAGCGCTACAGGTGTATCGTCTTCCACCTTGGCCAGCGCCTCAACAAGTGCACCAGCTTCGTCATCATTGGCCTGACTTGGGCATTTTCTGCTATACTGGCTGGCCCGCTGGCTATTTTCCGAGAGTATCGCTATGAGGAAATCCCATACATTGACTTGCGGATCTCAGTTTGCTCCGAGAAATGGCCCAATGGCACCAATCGGGACGCCGTCATCTACAGTTTATCGATGCTTCTCCTGCAGTATGTGGTCCCTTTGGCGATCATCAGCTACGCTTACGTGTGCATTTGGATCAAACTGAAGAACCACGTCAGCCCTTCCAACCGCAGCGACGGCATCAGCCGCCGGAAGAGGACCACAAAGATGCTGGCGCTGGTGGTCATGGTCTTCGCTGTTTGCTGGCTTCCCTTCCACATGTTTCAGCTGGCTAGCGATCTCGACTTGATTCTCAAGTTCAAAGAATACAAACTCATTTACACCTTGTTTCACATCGTGGCGATGTGCTCGACTTTTGTCAACCCATTGCTCTACGGCTGGATGAACCAGAATTACAGGAATGGCTTTCTCATGTTCTTCCGCTGTGAACACAAGCCAGACACCATCTACCCTGATGGGTCCTTCAGGACTCGATCTTTGAGGGGGATGATTGTGAACGGCTACCATGATGGTCAGCCTGCAACTGCTGTC
>Tru_npy7r
ATGAGCCCACCAGAAACCTCCAACAGCACGAGCGAGGACAAGGCTCTGGAGGCCATGACTCTGTTGAACGGCACCATGGGTTTTTACCCGCCCAGTTTCCACACCGACATCACCAAGCACATTGGAGTCCAGATCACACTGATCATGGCTTATTCGCTCATCATCTTGCTGGGTCTGCTGGGAAACTCGCTGGTCATCTACATGATCATTCGCTACAGGACCATGCGGACCGTGACCAACTTTTTCATCGCCAACCTTGCCTTGGCCGACCTCCTGGTCGATACGTTCTGCCTGCCCTTCACTCTGGTTTACACTCTGCTGGATGAGTGGAAGTTCGGGGCCGTGCTGTGCCACATGGTGCCATTTGCTCAGGCCCTGAGCGTGCACGTGTCTATCCTGACCCTCACCGTCATCGCCCTGGAGCGTTACCGCTGCATCATCTTTCACCTTGGCCGCCGCCTCACCTGGCACTCCAGCTTCCTCATCATGGCGCTCACCTGGACCATGTCCGCCGTCCTGGCGGCACCCCTGGCCATCTTCAGGGAGTACCGCCTCGAGGAGATCCCTTCCATCAACCTCCGAATCTCCGTCTGCTCTGAGAGGTGGCCCGACGGAACCAGCAGGGACGGCATCATCTACAGCCTCTCCATGCTGCTCCTGCAGTACATCATCCCCTTAGCCATCATCAGCTACGCTTACATCTGCATCTGGGTCAAGCTGAAGAATCACATCAGCCCATCCACTCGCAACGACAGCATCAACCGCCGCAAGAAGACCACCAAGATGCTGGCGCTGGTGGTCTTGGTGTTTGCCATCTGCTGGCTACCGTTTCATGTGATCCAGCTGGCCAGCGACCTGGACCTGGTGCTGAGGTTAAACGAATACAAACTGATCTATACCGTCTTCCACATCGTGGCCATGTGCTCGACTTTTACCAACCCTCTGCTGTACGGCTGGATGAATAAAAACTACCGCAACGGCTTCCTCATGGTGTTCCGATGCGAGGACAAACCAGATTCTCTCCACCCCGATGGTTCCTTCAGGACACGGTCAGTGAGAAGGTTGACTCTGAATGGCCGTAACGGCGGACACCCCCCCACCGCCGTCTGA
>Cca_npy7r-2
ATATCCTTGGTTAAAATGGGCCAGTCAGATCTAGCCAATGGAACAGAGGACACGGTCAATGATGGAAGTCAAGAGACCAGCCTGGGAAACGACAGCATGAACACTTACAAACCAGCGTTTGTGGATGACATCACCAAGCACCTGAGTGTCCAAATATCTCTCATCTTAGCGTATTCATTCATAATCCTGCTAGGACTTGTGGGTAACACCCTGGTCATTTACATGATCATTCTGTACAGAAACATGCGCACGGTCACCAACTACTTCATTGCAAACCTGGCCTTGGCTGACCTGATGATGGACACAGTATGTTTGCCTTTCACGCTGATTTACACGTTGATGGACGAATGGAAATTTGGAGCAGTTATGTGTCATATGGTGCCCTATGGCCAAGCTCTCAGCGTCCACGTGTCCATTCTCACCCTAACGGTCATTGCTCTAGAGCGCTACAGGTGTATCGTCTTCCACCTTGGCCAGCGGCTCAATAAGTGCACCAGCTTCATCATCATCGGCCTGACCTGGGCGTTCGCCGCCATACTGGCCGGCCCGCTGGCTATTTTCCGAGAGTATCGCTATGAGGAAATCCCATACATTGACTTGCGGATCGCGGTTTGCTCCGAGAAATGGCCCAACGGCACCAATCGGGACGCCGTCATCTACAGTTTATCAATGCTTCTCCTGCAGTATGTGGTCCCTCTGGCGATCATCAGCTATGCTTACGTGTGCATCTGGATCAAACTGAAGAACCACGTCAGCCCTTCCAACCGCAGTGATGGCATCGGCCGCCGGAAGAAGACCACGAAGATGCTGGCGCTGGTGGTCGTGGTCTTCGCTGTTTGCTGGCTTCCCTTCCACATGTTTCAGCTGGCTAGCGATCTTGACTTGATTCTCAAGTTCAAAGAATACAAACTCATTTACACCTTGTTTCACATCGTGGCGATGTGCTCGACTTTTGTCAACCCATTGCTCTACGGCTGGATGAACCAAAATTACAGGAATGGCTTTCTCATGTTCTTCCGCTGTGAACACAAGCCAGACACCATCTACCCTGATGGGTCCTTCAGGACTCGATCTTTGAGGGGGATGATTGTGAATGGATACAATGATGGTCAGCCCACAACTGCTGTCTAA
>Cca_npy7r-1
ATGTCCTTGGTTAATATGGGCCAATCAGATCTAGCCAATGGAACGGAGGACATGTTCTATGATGGAAGTCAAGAGACCAGCCTGGGAAACAACAGCATGAACACTTACAAACCAGCTTTTGTGGATGACATCACCAAGCACCTGAGTGTCCAAATATCTCTCATCTTAGCGTATTCATTCATAATCCTGCTAGGACTTGTGGGTAACACCCTGGTCATTTACATGATCATTCTGTACAGAAACATGCGCACGGTCACCAACTACTTCATTGCAAACCTGGCCTTGGCTGACCTGATGATGGACACAGTATGTTTGCCTTTCACGCTGATTTACACGTTGATGGACGAATGGAAATTTGGAGCAGTTATGTGTCATATGGTGCCCTATGGCCAAGCTCTCAGCGTCCACGTGTCCATTCTCACCCTAACGGTCATTGCTCTAGAGCGCTACAGATGTATCGTCTTCCATCTTGGCCAGCGCCTCAATAGGTGCACCAGCTTCATCATCATCAGCCTGACCTGGGCGTTCGCCGCCATACTGGCTGGCCCGCTGGCTATTTTCCGAGAGTATCGCCACGAGGAAATCTCATACATTGACTTGCGGATCGCAGTTTGCTCCGAGAAATGGCCCAATGGCACCAATCGGGACGCCATCATCTACAGTTTGTCAATGCTTCTCCTGCAGTATGTGGTCCCTCTGGCGATCATCAGCTATGCTTACGTGTGCATCTGGATCAAACTGAAGAACCACGTCAGCCCTTCCAACCGCAGTGATGGCATCGGCCGCCGGAAGAAGACCACGAAGATGCTGGCGCTGGTGGTCGTGGTCTTCGCTGTTTGCTGGCTTCCCTTCCACATGTTTCAGCTGGCTAGCGATCTTGACTTGATTCTCAAGTTCAAAGAATACAAACTCATTTACACCTTGTTTCACATCGTGGCGATGTGCTCGACTTTTGTCAACCCATTGCTCTATGGCTGGATGAACCAGAATTACAGGAATGGCTTTCTCATGTTCTTCCGCTGTGAACACAAACCAGACACCATCTATCCTGATGGGTCCTTAAGGACTCGATCTTTGAGAGGTACGATTGTGAATGGATACAATGATGGTCAGCCTGCAACTGCTGTCTAA
>Cau_npy7r
ATGTCCTTGGTTAAAATGGGCCAGTCAGATCTAGCCAATGGAACGGAGGACTCAGTCTATGATGGAAGTCAAGAGACCATCCTGGGAAACGACAGCATGAACACTTACAAACCAGTGTTTGTGGATGACATCACCAAGCATCTGAGTGTCCAAATATCTCTCATCTTTGCATATTCACTCATAATCCTGCTAGGACTTGTGGGTAACATCCTGGTGATTTACATGATCATTCTGTACAGAAACATGCGCACGGTCACCAACTACTTCATTGCAAACCTGGCCTTGGCTGACCTGATGATGGACACGGTGTGTTTGCCTTTCACGCTGGTTTACACGTTGTTGGACGAATGGAAATTTGGAGCAGTGATGTGTCATATGGTGCCTTACGGCCAAGCTCTCAGCGTCCACGTGTCCATTCTCACCCTGACGGTCATTGCTCTAGAGCGATACAGGTGTATCGTCTTCCACCTTGGCCAGCGCCTCAATAGGTGCACCAGCTTCATCATCATCGGCCTGACGTGGGCGTTCGCCGCCATACTAGCTGGCCCGCTGGCTATTTTCCGAGAGTATCGCCAGGAGGAAATCCCATACATTGACTTGCGGATCGCAGTTTGCTCTGAGAAATGGCCCAACGGCACCAATCGGGACGCCATCATCTACAGTTTATTGATGCTTCTCCTGCAGTATGTGATCCCTTTGGCGATCATCAGCTACGCTTACGTGTGCATCTGGATCAAACTGAAGAACCACGTCAGCCCTTCCAACCGCAGCGATGGCATCGGCCGCCGGAAGAAGACCACGAAGATGCTGGCGCTGGTGGTCGTGGTCTTCGCTGTTTGCTGGCTTCCCTTCCACATTTTTCAGCTGGCTAGCGATCTCGACTTGATTCTCAAGTTCAAAGAATACAAACTCATTTACACCTTGTTTCACATCGTGGCGATGTGCTCGACTTTTGTCAACCCATTGCTCTATGGCTGGATGAACCAAAACTACAGGAACGGCTTTCTCATGTTCTTCCGCTGTGAACACAAGCCAGACACCATCTATCCTGACGGGTCCTTCAGGACTCGATCTTTGAGGGGGATGATTGTGAATGGGTACAATGATGGTCAGCCCGCGACTGCTGTCTAA
>Phu_npy7r 
ATGGGCCCGTCAGATCTAGCCAATGGAACGGAGGACACGGTCTATGATGGAAGTCAAGAGACCAGCCTGGGAAACAACAGCATGAACACTTACAAACCAGCTTTTGTGGATGACGTCACCAAGCACCTCAGTGTTCAAATATCTCTCATCTTTGCCTATTCACTCATAATCCTGCTAGGACTTGTGGGTAACACCCTGGTGATTTACATGATCATTCTGTACAGAAACATGCGCACGGTCACCAACTACTTCATCGCGAACCTGGCCTTGGCTGACCTGATGGTGGACACGGTGTGTTTGCCTTTCACGCTGGTTTACACCTTGCTGGACGAATGGAAATTTGGAGCAGTGATGTGTCATATGGTGCCTTACAGCCAAGCTCTCAGTGTCCACGTGTCCATTCTCACCCTGACGGTCATTGCTCTAGAGCGCTACAGGTGTATCGTCTTCCACCTCGGCCAGCGCCTCAACAGGTGCACCAGCTTCATCATCATCGGCCTGACCTGGGCATTTGCTGCTATACTGGCTGGCCCACTGGCTATTTTCCGAGAGTATCGCCATGAGGAGATCCCATACATTGATTTGCGGATCGCGGTGTGCTCCGAGAAATGGCCTAATGGTACCAATCGGGACGCCGTCATCTACAGTTTATCGATGCTTCTCCTGCAGTATGTGGTCCCTTTGGCGATCATCAGCTACGCTTACGTGTGCATCTGGATCAAGCTGAAGAACCACGTCAGCCCGTCCAACCGCAGCGATGGCATTGGCCGCCGGAAGAAGACCACGAAGATGCTGGCGCTGGTGGTCGTGGTCTTCGCTGTTTGCTGGCTTCCCTTCCACATGTTTCAGCTGGCTAGCGATCTCGACTTGATTCTCAAGTTCAAAGAATACAAACTCATTTACACCTTGTTTCACATCGTGGCCATGTGCTCGACTTTTGTCAACCCGTTGCTCTACGGCTGGATGAACCAGAATTACAGGAATGGCTTTCTCATGTTCTTCCGCTGTGAACACAAGCCAGACACCATCTACCCTGATGGGTCCTTCAGGACTCGATCTTTGAGGGGGATGATTGTGAACGGATACAATGATGGTCAGCCCGCAACTGCTGTCTAA
>Dre_npy8ar
ATGCAAGCACGATGCATCGATTTCCTTCCACCCTTTAAACGCTTCATCGAATTAAGACTTATGGAGGCCAACATCACTAACATCTCCTCAGGAACGGGCCAGAAATCATGGGTGGAGTCCAACGTGTGTCCTCCGTCAGTGAGCGGCACCACTCTTCTGATCGTGGCCTACAGCACTGTCATCGCAGTGGGCTTAGTAGGCAACACATGTCTCGTCTTCATCATATCCCGGCAAAAAGAGATGCGAAACGTCACCAACATCCTCATCGCCAACCTCTCCTGCTCGGACATCCTCATGTGCGTCGTTTGCCTCCCGGTGACTGTAATCTACACCCTTATGGACCGCTGGATATTAGGCGAGACGTTATGCAAAGTCACTCCCTTTGTGCAATGCATGTCCGTAACGGTTTCTATCTTCTCATTGGTGCTCATTGCACTGGAAAGGCATCAGTTGATTATACACCCAACAGGGTGGACGCCAGCCGCTGGTCACTCCTACCTAGCCGTGGCCGTGACATGGATGGTAGCATGCTTTATCTCCCTGCCCTTCCTATCCTTCAACATCCTCACCAATGCTCCGTTTCAGAATATCAGCTTGCCGTTTAACCCGTTTAGCGATCACGTAATATGCATGGAGCTTTGGCCGTCAGAACGCAACCGTTTGGCGTACACCACCTCGCTTTTGCTTTTCCAATACTGCCTACCGCTGCTTCTCATACTGCTCTGCTACTTGCGTATTTTTCTACGTCTACGCCGAAGGAAAGACATGGTCGAGCAGGCTACGGAAGCGAGGCAAAGAAAGGCACGTGGTGCTCAGCGTGTTAACGCGATGCTAGTCGTGATTGTGGTTGCATTTGCGCTATGCTGGCTTCCGCTTAATGTCTTCAACACTATTTTCGATTGGTACCACCAGGCGTTGCCGGCATGCCAGCATGATGTCATCTTCTCCGCTTGCCACCTAACAGCGATGGCGTCTACTTGTGTAAACCCGGTGGTTTATGGATTTCTCAATACCAACTTTCAGAAGGAGCTGAAGGCGACGCTGCAGAGGTGTAACTGCGGATGGGGCGTCCCGGAGACCTACGAAAGTTTCCCACTTTCAACGGTGGCCACAGATGTCAGTAAGGTTTCATCAATGCAGCATGGCTCGCTGATTCGATCCGAACAATGCGCTCACTGCTGA
>Ssa_npy8ar-1
ATGACCAATAACAGCAGCTCCTCTGGCGTCTGGGAGAACTCTGATTGGTCAGAGTCAGCCCAGTGTCCACCCTCGGTGAGTGGAGCCACCTTCCTCATCGTGGCCTACAGCACGGTGATCGCAGTAGGGTTGCTAGGCAATATGGGCCTGGTTTTCATCATCGGGCGGCAGAAGGAACTGCATAATGTCACCAACATTTTAATCGCCAACCTGTCCTGCTCCGACATCTTGATGTGTGTGGTGTGTCTACCCGTCACCGTCATCTACACTCTGATGGACCGCTGGGTACTGGGGGAGGCACTCTGCAAGGTCACACCATTTGTACAGTGTGTATCAGTGACGGTGTCTATTTTCTCCCTGGTGTTGATTGCGTTGGAGCGCCATCAGTTGATCCTGCACCCTACTGGCTGGTCCCCAGCAGCAGGCCACTCCTACCTGGCCGTAGGTCTCACCTGGTTGGTCGCCTGCTTCATATCACTCCCGTTCCTGTCCTACAACATTCTGACCGACAACCCCTTCCAGAACCTCACCCTGCCTGCCAACCCCTTCAGAGACCATGTGATCTGTTTGGAGAAATGGCCGACTGAAAGACACCGTCTGGCCTACACCACCTCCCTGCTGCTGTTCCAGTACTGCCTCCCTCTGCTACTAGTGCTGCTTTGCTACCTACGTATATTCCTACGCCTACGTCGACGCAGGGACGTGGTGGAGCGGAGCCGGAAGGCCCGAGGAGCCCAGAGGATCAATGCTATGTTGGCGGCCATCGTTGCTGCCTTCGCCCTCTGCTGGCTGCCGCTCAATGTGTTCAACACGATATTCGACTGGGACCACCAGGCGCTGCCCGCCTGCCAGCATGATGCTGTGTTCTCCGCCTGCCACCTCACCGCCATGGCCTCCACCTGTGTCAACCCTGTGGTGTACGGTTTCCTGAACAGTAACTTCCAGAGGGAGTTGAAGGCCCAGCTGCAGCGCTGCCACTGTGGCTTGGGGGCGCCAGAGAGCTACGAGAATTTCCCACTCTCCACCGTTGGCAGCGAGGGGATCACCAAGATGTCGATGCTGAACCGGGCAGGGTCAATGAAAATATCAGAGCAATGTCAAAGTCCGGAATATATATAA
>Ssa_npy8ar-2
ATGACCAATAACAGCAGCTCCCCTGGCATCTGGGAGACCACTGATTGGTCCGAGTCAGGCCAGTGCCCGCCCTCGGTGTGCGGGGCCACATTCCTTATTGTGGCCTACAGCACGGTGATCGCGGTGGGGTTACTAGGCAACGTGGGCCTGGTGTTCATCATTGGGCGGCAGAAGGAGCTGCGTAACGTCACCAACATTCTGATCGCCAACCTGTCCTGCTCGGATATCCTGATGTGTGTGGTGTGTCTGCCAGTCACTGTCATCTACACTCTGATGGACCGCTGGGTATTGGGGGAGGCACTCTGCAAGGTCACTCCGTTTGTACAGTGTGTGTCAGTGACGGTGTCTATATTCTCCCTGGTGTTGATTGCGTTGGAGCGCCATCAGTTGATCCTGCACCCTACTGGCTGGTCTCCAGCAGCAGGCCACTCCTATCTGGCCGTAGGTCTCACCTGGTTGGTCGCCTGCTTAATATCCCTCCCCTTCCTATCCTACAACATTCTGACTGACGATCCCTTCCAGAACCTCACACTGCCCGCCAACCCCTTCAGAGACCATGTGATCTGTATGGAGAAATGGCCGACAGATAGACACCGTCTGGCCTACACCACCTTCCTGCTGCTGTTCCAGTACTGCGTCCCTCTGCTATTGGTGCTGCTCTGCTACCTCCGCATTTTCCTACGCCTACGTCGACGCAGGGACATGGTGGAGCGGAGCCGGAAGGCCCGAGGAGCCCAGAGGATCAATGCTATGCTGGCGGCCATCGTAGCTGCCTTCGCCCTTTGCTGGTTGCCGCTTAACGTGTTCAACGCGATATTCGACTGGCACCACCAGGCGCTGCCCGCCTGCCAGCACGATGCTTTGTTCTCTGCCTGCCACCTCACTGCCATGGCCTCCACCTGTGTCAACCCTGTGGTGTACGGCTTCCTGAACAGTAACTTTCAAAAGGAGTTGAAGGTTCAGCTGCAGCGCTGCCACTGTGGCTTGGGGGCGCCAGAGAGCTATGAGAATTTCCCGCTCTCTACCGTCGGCAGCGAGGGGATAACCAAGATGTCAACGCTGAACCGGGCACGGTCAATGAGCACCGCGCTGCCTCCACGGGCCGAGCCCATTGTTAGCATACGCAGCTAA
>Omy_npy8ar-1
ATGACCAATAACAGTAGCTCCTCTGGCGTCTGGGAGAACTCTGATTGGTCAGAGTCAGCCCAGTGTCCACCCTCGGTGAGTGGAGCCACCTTCCTCATCGTGGCCTACAGCACGGTGATCGCAGTAGGGTTGCTAGGCAATGTGGGCCTGGTTTTCATCATCGGGCGGCAGAAGGAACTGCATAATGTCACCAACATTCTAATCGCCAACTTGTCCTGCTCCGACATCTTGATGTGTGTGGTGTGTTTACCTGTCACCGTCATCTACACTCTGATGGACCGCTGGGTACTGGGGGAGGCACTCTGCAAGGTCACTCCGTTTGTACAGTGTGTGTCAGTGACGGTGTCTATTTTCTCCCTGGTGTTGATTGCGTTGGAGCGCCATCAGTTGATCCTGCACCCTACTGGCTGGTCCCCAGCAGCAGGCCACTCCTACCTGGCCGTAGGTCTCACCTGGTTGGTCGCCTGCTTCATATCACTCCCGTTCCTGTCCTACAACATTCTGACCGACAACCCCTTCCAGAACCTCACCCTGCCTGCCAACCCCTTCAGAGACCATGTGATCTGTTTGGAGAAATGGCCGACTGAAAGACACCGTCTGGCCTACACCACCTCCCTGCTGCTGTTCCAGTACTGCCTCCCTCTGCTACTAGTGCTGCTCTGCTACCTCCGCATATTCCTACGCCTACGTCGACGCAGGGACGTGGTGGAGCGGAGCCGGAAGGCCCGAGGAGCCCAGAGGATCAATGCTATGTTGGCGGCCATCGTTGCCGCCTTCGCCCTCTGCTGGCTGCCGCTCAACGTGTTCAACACGATATTCGACTGGGACCACCAGGCGCTGCCCGCCTGCCAGCATGATGCTGTGTTCTCCGCCTGCCACCTCACCGCCATGGCCTCTACATGTGTCAACCCTGTGGTGTACGGTTTCCTGAACAGTAACTTCCAGAGGGAGTTGAAGGCCCAGCTGCAGCGCTGCCACTGTGGATTGGGGGCGCCAGAGAGCTACGAGAATTTCCCGCTCTCCACCGTTGGCAGCGAGGGGATCACCAAGATGTCGATGCTGAACCGGGCAGGGTCAATGAGCATCGCTCCACCGCCACGGACTGAGCCCAGTGTTAACATATGCAGCTAA
>Omy_npy8ar-2
ATGACCAACAACAGCAGCTCCCCTGGCATCTGGGAGACCACTGATTGGTCCGAGTCAGGCCAGTGCCCGCCCTCGGTGTGCGGGGCCACATTCCTTATTGTGGCCTACAGCACGGTGATCGCGGTGGGGTTACTAGGCAACGTGGGCCTGGTGTTCATCATTGGGCGGCAGAAGGAACTGCGTAACGTCACCAACATTCTGATCGCCAACCTGTCCTGCTCGGACATCCTGATGTGTGTGGTGTGTCTGCCAGTCACCGTCATCTACACTCTGATGGACCGCTGGGTATTGGGGGAGGCACTCTGCAAGGTCACTCCGTTTGTACAGTGTGTGTCAGTGACGGTGTCGATATTCTCCCTGGTGTTGATTGCGTTGGAGCGCCATCAGTTGATCCTGCACCCTACTGGCTGGTCCCCAGCAGCAGGCCACTCCTATCTGGCCGTAGGTCTCACCTGGTTGGTCGCCTGCTTAATATCCCTCCCCTTCCTATCCTACAACATTCTGACTGACGATCCCTTCCAGAACCTCACACTGCCCGCCAACCCCTTCAGAGACCATGTGATCTGTATGGAGAAATGGCCGACAGATAGACACCGTCTGGCCTACACCACCTTCCTGCTGCTGTTCCAGTACTGCGTCCCCCTGCTATTGGTGCTGCTCTGCTACCTCCGCATTTTCCTACGCCTACGTCGACGCAGGGACATGGTGGAGCGGATCCGGAACGCCCGAGGAGCCCAGAGGATCAATGCTATGCTGGCGGCCATCGTAGCTGCCTTCGCCCTCTGCTGGCTGCCGCTCAACGTGTTCAACACGATATTCGACTGGCACCACCAGGCGCTGCCCGCCTGCCAGCACGATGCTTTGTTCTCTGCCTGCCACCTCACTGCAATGGCCTCCACCTGTGTCAACCCTGTGGTGTACGGCTTCCTGAACAGTAACTTTCAAAAGGAGTTGAAGGTTCAGCTGCAGCGCTGCCACTGTGGCTTGGGGGCGCCAGAGAGCTATGAGAATTTCCCGCTCTCTACCGTCGGCAGCGAGGGGATAACCAAGATGTCAACGCTGAACCGGGCAGGGTCAATGAGCACCGCGCTGCCTCCACGGGCCGAGCCCATCAGTCAGACAATTCCGAACTCAGGGCTGCCTTGA
>Ola_npy8ar
GCAGATGAAGAAAATGTTCAAGACGGCGAGGAAGGCTGCCCCCCCTCAGTGGGTGGGGCCACGTTCCTGATCGTGGCGTACAGCGCCGTCATAGCCGTGGGGCTGCTGGGGAACGCGGGCCTGGTGTTCATCATCGCCCGCCAGCAGGAGCTACGCAACGTGACCAACATCCTGATCGCCAACCTGTCGTGCTCGGACATCCTGATGTGCGTGGTGTGTCTGCCGGTGACCGTCATCTACACCCTGATGGACCGCTGGGTGCTGGGGGAGGCGCTGTGTAAGGTGACCCCGTTTGTTCAGTGCATGTCGGTGACGGTGTCCATCTTCTCCCTGGTGCTCATCGCTCTGGAGCGCCACCAGCTGATCCTGCATCCCACCGGCTGGTCCCCCGCCACCGGACACTCCTACCTGGCCGTGGCGCTCACCTGGCTGGTGGCCTGCTTCATCTCCCTGCCCTTCCTGTCCTTCAACATCCTGACCAACGACCCCTTCCAGAACGTCAGCCTGCCCGCCAACCCGTTCAGGGACCACCTGATCTGCATGGAGCTGTGGCCGTCGGACAGACACCGCCTGGCCTACACCACCTCCCTGCTGATCTTCCAGTACTGCCTGCCGCTGCTGCTGGTCCTCCTCTGCTACCTGCGGATCTTCCTGCGGCTGAGACGGCGCAGGGACATGCTGGAGCGCAGCCGGAGGACGCGGGGGGCCCAGAGGATCAACGCCATGCTGCTCGCCATCGTGGTCGCCTTCGCCCTGTGCTGGCTCCCCCTCAACGTCTTCAACACTCTGTTTGACTGGCACCACCAGGCTCTGCCCGACTGCCAGCACGACGCAGTCTTCTCCGCCTGCCACCTCACGGCGATGGCGTCCACCTGCATCAACCCCGTCGTCTACGGCTTCCTCAACAGCAACTTCCAGCGCGAGCTGAGGACCACGCTGCAGCGCTGCCAGTGCGGCACGCGGCCGGGGGAGAGCTACGAGAGCTTCCCGCTGTCCACCGTGGGCAGCGAGGGCGTGACCAAAGCCACGTCGCTCAACAGGATGGGGACAAACTCAAACTCAGAGAAATGCTGCGTTCATGTGGTGCTGGAATGA
>Oma_npy8ar
ATGGAGGCCTCTGTGAACTCGGACAACATCAGCAACACCTCAGCTGGGTTGGGCCAGAGAACATGGGTTGAGTCTAACGTGTGCCCTCCCTCTGTGAGTGGCACGACCCTTCTGATCGTGGCCTACAGCACCGTTATTGCGGTGGGATTGGTGGGCAACACTTGTCTGGTCTTCATCATATCCAGACAGAAGGAGATGAGGAACGTCACCAACATCCTCATCGCCAACCTCTCCTGCTCCGACATCCTCATGTGCGTGGTATGCCTCCCTGTGACGGTCATCTACACACTCATGGACCGCTGGATCCTTGGCGAGACGCTGTGCAAGGTCACGCCATTCGTGCAGTGCATGTCCGTCACGGTCTCTATCTTCTCGCTGGTCCTCATCGCGTTGGAGCGGCATCAACTCATCATCCACCCCACCGGCTGGACACCCGCCGCAGGCCATTCGTACCTGGCCGTGGCGGTCACCTGGATGGTGGCCTGCTTCATTTCCCTACCCTTCCTGTCCTTTAACATCCTCACTAATGCCCCGTTCCAGAACCTCAGCCTTCCATTCAACCCATTCAGCGACCACGTGATTTGCATGGAGCTCTGGCCGTCCGAACGCAACCGTTTGGCGTACACCACCTCGCTTCTGCTATTCCAATACTGCCTCCCCCTGCTTCTCATTCTGCTCTGCTACTTGCGCATATTCCTGCGTCTGCGTAGACGGAAAGACATGGTGGAGCAAGCCACTGAGGCCCGGCAGAGGAAGGCGCGGGGCGCTCAGCGCGTCAACGCCATGTTGGTCGTAATCGTGGTCGCTTTTGCTCTCTGCTGGCTCCCACTCAACGTCTTCAATACCATCTTTGATTGGTACCACCAGGTGCTTCCTTCTTGCCAGCACGACATCATCTTCTCGGCCTGCCACCTCACGGCAATGGCGTCAACCTGCGTGAACCCGGTGGTGTACGGCTTCCTCAACACCAACTTCCAGAAGGAGCTGAAGGCGACGCTCCAACGCTGCCATTGCGGCTGGGGCGTTCCAGAGACCTACGAGAGCTTCCCGCTTTCGACGGTGGCCACCGACGTCACCAAGGTGTCGTCCATACAGCAGGGCTCTCTATTGAGATCGGAACAGTGCGCTCACTGC
>Tru_npy8ar
ATGGCCAACGACAGCAGCTTCCTCGGCACGTGGGAGGGCTCTGACTGGGCAGAAACTTCCCAGTGCCCACCTTCCATAGGCGGGGCCACTTTTTGGATCGTCGCATACAGCGCTATCATAGCAATTGGGTTGCTAGGGAACGCAGGCCTGGTATTCATCATTGCCCGGCAACAGGAGCTGCGCAACGTCACCAACATCCTGATCGCCAACCTGTCGTGTTCGGACATCCTCATGTGCGTGGTGTGTCTCCCTGTCACCGTCATATACACGCTGATGGACCGCTGGGTGCTGGGAGAGGCCCTGTGTAAGGTGACCCCCTTTGTCCAGTGCATGTCAGTAACCGTCTCCATCTTCTCCTTGGTGCTGATCGCTCTGGAGCGCCACCAGCTGATCCTTCATCCCACTGGCTGGTCCCCCGCTGCGGGACACTCCTACCTGGCGGTGGGGCTGACGTGGCTGGTGGCTTGTTTCATCTCCTTGCCGTTTCTTTCCTTCAACGTCCTGACCAATGACCCCTTCCAGAACATCAGCCTTCCCGCCAACCCTTTCAGGGTCACGGGGGTTGCTGGAGCCCAGCAGTCAGCAAGCGAGAGGCAGGAACACACCCCGGACAGGGATCATTTGATCTGTATGGAGAAGTGGCCCTCGAACAAGCATCGCCTTGCCTACATGACGTCGCTGCTAGTTTTCCAGTACTGCCTGCCGCTCGTGCTAGTGCTGCTCTGCTACCTCAGGATCTTCCTTCGCCTGAAACGACGCAGGGACATGCTGGAGCGCAGCAGACGAACCCGGGGAGCCCAGAGGATTAACGTGATGCTGCTAGCCATTGTCGTAGCCTTCGCTCTGTGCTGGCTGCCGCTGAATGTCTTCAATACGCTGTTTGACTGGCACCACCAGGTGCTCCCCGACTGCCAGCACGACGCCATCTTTTCCGCCTGTCACTTGACAGCGATGGCCTCCACCTGCATCAACCCCGTGGTGTACGGCTTCCTCAACAGCAACTTCCAGAAGGAGCTGAAGGCCACCCTGCAGCGCTGCCAGTGCAGCAACCGCACCACCGAGAGCTACGAGAGCTTCCCTCTCTCCACCGTGGGCAGCGAGGGGCTGACAAAAGCCACTTCCATCAACAGGATGGGATCAGTCTGCGTCCTCTCAGCCCGGCCTGAGGTCAGCACGGCAATACCCGTGAAAACAATTCCAGGCAACACTGAGGAGCGGTGA
>Cca_npy8ar-2
ATGGAGGCCTCTGCGAACTCGGACAACATCAGCAACACCTCAGCTGGGTTGGGCCAGGGAACATGGGTTGAGTCCAGCGTGTGCCCTCCCTCTGTGAGTGGCACAACACTTCTGATCGTGGCCTACAGCACCGTTATCGCGGTGGGATTGGTGGGCAACACTTGTCTGGTCTTCATCATATCCAGACAGAAGGAGATGAGGAATGTCACCAACATCCTCATCGCCAACCTCTCCTGCTCCGACATCCTCATGTGCGTGGTGTGCCTCCCCGTGACGGTCATCTACACGCTCATGGATCGCTGGATCCTGGGCGAGACGCTGTGCAAGGTCACGCCGTTCGTGCAATGCATGTCCATCACGGTGTCCATCTTCTCGCTGGTCCTCATCGCGTTGGAGCGGCATCAACTCATCATCCACCCCACCGGCTGGACGCCCGCCGCAGGCCATTCCTACCTGGCCGTGGCAGTCACCTGGATGGTGGCCTGCTTCATTTCCCTACCCTTCCTGTCCTTTAACATTCTCACTAACGCCCCCTTCCAGAACCTCAGCCTTCCGTTCAACCCATTCAGCGACCACGTGATTTGCATGGAGCTCTGGCCGTCCGAACGCAACCGTTTGGCGTATACCACCTCGCTTCTGCTTTTCCAATACTGTCTACCCCTGCTTCTTATTCTGCTCTGCTACTTGCGCATATTCCTGCGTTTACGTCGACGGAGAGACATGGTGGAGCAAGCCACCGAGGCCCGGCAGAGGAAGGCGCGGGGCGCTCAGCGTGTCAACGCCATGTTGGTTGTAATCGTGGTCGCTTTCGCTCTCTGCTGGCTCCCGCTCAACGTCTTCAACACTATCTTTGACTGGTACCACCAGGTGCTTCCTTCTTGCCAGCACGATGTCATCTTCTCGGCCTGCCACCTCACGGCAATGGCGTCTACCTGCGTGAACCCAGTAGTGTACGGCTTCCTCAACACCAACTTCCAGAAGGAGCTGAAGGCGACGCTCCAGCGCTGCCATTGTGGCTGGGGTGTACCAGAGACCTACGAGAGCTTCCCGCTGTCGACGGTGGCCACTGACGTCACCAAGGTCTCATCCATGCAGCAGGGCTCTCTACTGAGATCGGAACAGTGCGCTCACTGCTAA
>Cca_npy8ar-1
ATGGAGGCCTCTCCAAACTCGGACAACATCAGCAACACCTCAGTAGGGTTGGGCCAGAGAACATGGGCAGAGTCCAACGTCTGCCCTCCTTCTGTGAGTGGCACGACCCTTCTGATTGTGGCCTACAGCACTGTTATTGCGGTGGGATTGGTGGGCAACACTTGTCTGGTCTTCATCATATCCAGACAGAAGGAGATGAGGAATGTCACCAACATCCTCATCGCCAACCTCTCCTGCTCCGACATCCTCATGTGCGTGGTGTGCCTCCCCGTGACGGTCATCTACACGCTCATGGATCGCTGGATCCTGGGCGAGACGCTGTGCAAGGTCACGCCGTTCGTGCAATGCATGTCCATCACGGTGTCCATCTTCTCGCTGGTCCTCATCGCGTTGGAGCGGCATCAACTCATCATCCACCCCACCGGCTGGACGCCCGCCGCAGGCCATTCCTACCTGGCCGTGGCAGTCACCTGGATGGTGGCCTGCTTCATTTCCCTACCCTTCCTGTCCTTTAACATTCTCACTAACGCCCCCTTCCAGAACCTCAGCCTTCCGTTCAACCCATTCAGCGACCACGTGATTTGCATGGAGCTCTGGCCGTCCGAACGCAACCGTTTGGCGTATACCACCTCGCTTCTGCTTTTCCAATACTGTCTACCCCTGCTTCTTATTCTGCTCTGCTACTTGCGCATATTCCTGCGTTTACGTCGACGGAGAGACATGGTGGAGCAAGCCACCGAGGCCCGGCAGAGGAAGGCGCGGGGCGCTCAGCGCGTCAATGCCATGTTGGTCGTAATTGTGGTCGCTTTTGCTCTCTGCTGGATGCCGCTCAATGTCTTCAACACCATCTTTGACTGGTACCACCAGGTGCTTCCTTCTTGCCAGCACGACATCATCTTCTCAGCCTGCCACCTCACGGCAATGGCGTCTACCTGCGTGAACCCAGTGGTGTATGGCTTCCTCAACACCAACTTCCAGAAGGAGCTGAAGGTGACGCTTCAACGCTGCCATTGCGGCTGGGGCGTTCCAGAGACCTACGAGAGCTTCCCGCTTTCGACGGTGGCCACCGATGTCACCAAGGTGTCGTCGATGCAACGGGGCTCTCCGATGAGAATGGAACAGTGTGCTCACTGA
>Cau_npy8ar-1
ATGGAGGCCTCTGTGAACTCGGACAACATCAGCAACACCTCAGCTGGGTTGGGCCAGGGAACATGGGTTGAGTCCAGCGTGTGCCCTCCCTCTGTGAGTGGCACGACCCTTCTGATCGTGGCCTACAGCACCGTTATTGCGGTGGGATTGGTGGGCAACACTTGTCTGGTCTTCATCATATCCAGACAGAAGGAGATGAGGAACGTCACCAACATCCTCATCGCCAACCTCTCCTGCTCCGACATCCTCATGTGCGTGGTGTGCCTTCCCGTGACGGTCATCTACACACTCATGGACCGCTGGATCCTGGGCGAGACTCTGTGCAAGGTCACGCCGTTCGTGCAGTGCATGTCCGTTACGGTGTCCATCTTCTCGCTGGTCCTCATCGCGTTGGAGCGCCATCAACTCATCATCCACCCCACTGGCTGGACACCCGCCGCAGGCCATTCGTACCTAGCCGTGGCGGTCACCTGGATGGTGGCCTGCTTCATTTCCTTACCCTTCCTGTCCTTTAACATCCTCACTAACGCTCCGTTCCAAAACCTCAGCCTTCCATTCAACCCGTTTAGCGACCACGTGATTTGCATGGAGCTCTGGCCGTCCGAACGCAACCGTTTGGCATACACCACCTCGCTTCTGCTATTCCAATACTGTCTCCCCCTGCTTCTCATTCTACTCTGCTACTTGCGCATATTCCTGCGTTTGCGCAGACGGAAGGACATGGTGGAGCAAGCCACCGAGGCCCGGCAGAGGAAGGCGCGGGGCGCTCAGCGCATCAACGCCATGTTAGTTTTAATCGTAGTTGCTTTTGCTCTCTGCTGGCTCCCGCTCAACGTCTTCAACACCATCTTTGACTGGTACCACCAGGTGCTTCCTTCTTGCCAGCACGACGTCATCTTCTCGGCCTGCCACCTCACGGCAATGGCGTCTACCTGCGTCAACCCAGTGGTCTATGGCTTCCTCAACACCAACTTCCAGAAGGAGCTGAAGGCGACACTCCAGCGCTGCCATTGTGGCTGGGGTGTACCGGAGACCTACGAGAGCTTCCCGCTTTCGACGGTGGCCACTGACGTCACCAAGGTGTCATCCATGCAGCAGGGCTCTCTACTGAGATCGGAACAGTGCGCTCACTGCTAA
>Cau_npy8ar-2
ATGGAGGCCTCTCCAAACTCGGACAACATCAGCAACACCTCAGCTGGTTTGGGCCAGAGAACATGGGCAGAGTCCAACGTCTGCCCTCCCTCCGTGAGTGGCATGACCCTTCTGATCGTGGCCTACAGCACTGTTATTGCGGTGGGATTGGTGGGCAACACTTGTCTGGTCTTCATCATATCCAGACAGAAGGAGATGAGGAATGTCACAAACATCCTCATAGCCAACCTCTCCTGCTCCGACATCCTCATGTGCGTGGTGTGCCTCCCCGTGACGGTCATCTACACACTCATGGACCGCTGGATCCTGGGCGAGACGCTGTGCAAGGTCACGCCGTTCGTGCAGTGCATGTCCGTCACGGTCTCCATCTTCTCGCTGGTTCTCATCGCATTGGAGCGGCATCAACTCATCATCCACCCCACCGGCTGGACACCAGCCGCAGGCCATTCCTACCTAGCCGTGGCGGTCACCTGGATGGTGGCCTGCTTCATTTCCCTACCCTTCCTGTCCTTTAACATCCTCACTAATGCCCCGTTCCAGAACCTCAGCCTTCCGTTCAACCCGTTCAGCGACCACGTGATTTGCATGGAGCTCTGGCCTTCCGAACGCAACCGTTTGGCATATACCACCTCGCTTCTGCTTTTCCAATACTGCCTACCCCTGCTTCTTATTCTACTCTGCTACTTGCGCATATTCCTGCGTTTACGTCGACGGAGAGACATGGTGGAGCAAGCCACCGAGGCCCGGCAGAGGAAGGCACGGGGCGCTCAGCGCATCAACGCCATGTTGGTCATAATCGTGGTGGCTTTTGCTCTCTGCTGGCTGCCGCTCAACGTCTTCAACACCATCTTTGACTGGTACCACCAGGTGCTTCCTTCTTGCCAGCACGACGTCATCTTCTCAGCCTGCCACCTCACGGCAATGGCGTCCACCTGCGTGAACCCGGTGGTGTATGGCTTCCTCAACACCAACTTCCAGAAGGAGCTAAAGGTGACTCTTCAACGCTGCCATTGTGGCTGGGGTGTTCCAGAGACCTACGAGAGCTTCCCGCTTTCGACGGTGGCCACTGATGTCACCAAGGTGTCGTCGATGCAGCAGGGCTCTCTGATGAGAACGGAACAGTGTGCTCACTGCTAA
>Phu_npy8ar
ATGGAGGCCTCTGTGAACTCGGACAACATCAGCAACACCTCAACCGGGTTGGGCCAAAGAACATGGGTTGAGTCCAATGTGTGCCCTCCCTCTGTGAGTGGCACGACCCTTCTGATCGTGGCCTACAGCACCGTTATTGCGGTGGGATTGGTGGGCAACACTTGTCTGGTCTTCATCATATCCAGACAGAAGGAGATGAGGAACGTCACCAACATCCTCATCGCCAACCTCTCCTGCTCCGACATCCTCATGTGCGTGGTGTGCCTCCCCGTGACGGTCATCTACACGCTCATGGACCGCTGGATCCTGGGCGAGACGCTGTGCAAGGTCACGCCGTTCGTCCAATGCATGTCCGTCACGGTCTCCATCTTCTCGCTGGTCCTCATCGCGTTGGAGCGGCATCAACTCATTATTCACCCCACCGGCTGGACGCCTGCCGCAGGCCATTCGTACCTGGCCGTGGCGGTCACCTGGATGGTTGCCTGCTTCATTTCCCTACCGTTCCTGTCCTTTAACATCCTAACTAACGCCCCGTTCCAGAACCTCAGCCTTCCGTTCAACCCATTCAGCGACCACGTGATTTGCATGGAGCTCTGGCCGTCCGAACGCAACCGTTTGGCGTACACCACCTCGCTTCTGCTATTCCAGTACTGCCTCCCCCTGCTTCTCATTCTACTCTGCTACTTGCGCATATTCCTGCGTCTGCGCAGACGGAGGGACATGGTGGAGCAAGCCACCGAGGCCCGGCAGAGGAAGGCGCGGGGCGCTCAGCGCGTCAACGCCATGTTGGTCGTAATCGTGGTCGCTTTTGCTCTCTGCTGGCTCCCGCTCAACGTCTTCAACACCATCTTTGACTGGTACCACCAGGTGCTTCCTTCTTGCCAGCACGACGTCATCTTCTCGGCCTGCCACCTCACGGCAATGGCGTCTACCTGCGTGAACCCGGTGGTGTACGGCTTCCTCAACACCAACTTCCAGAAGGAGCTGAAGGCGACGCTCCAGCGCTGCCATTGCGGCTGGGGCGTTCCAGAGACCTACGAGAGCTTCCCGCTTTCGACGGTGGCCACTGACGTCACCAAGGTGTCATCCATGCAACGGGGCTCTCTATTGAGATCGGAACAGTGCGCTCACTGCTAA
>Dre_npy8br
ATGGAGCGCTCTCATCTAAACAACAGCTCCTGGTTATTAGAGGATCCGACCTGTCCAGCGTCTCTCAGCAGCACCACGTTTCTCATCGTAGCATACAGCACAATGCTGGCAGTGGGTCTGGTAGGCAACACATGCCTAGTGGTCGTCATAACCAGACAGAAAGAGATGCGTAACGTAACCAACATCTTCATCGTCAACCTCTCATGCTCCGACATCCTCGTTTGCTTAGTGTGCTTGCCAGTCACTATAATCTACACTCTAATGGATCGCTGGATTTTGGGCGAAGCGTTATGCAAAGTGACACCGTTCGTTCAGTGCATGTCGGTCACCGTCTCCATTTTCTCAATGGTTCTCATTGCATTGGAAAGACACCAGCTTATTATTCATCCCACCGGATGGAAACCTGTCGTGAGACACTCATACCTGGCCGTAGCAGTAATCTGGATCATCGCCTGCTTCATCTCGCTGCCATTCCTATCATTCAACATCCTCACAAACTCGCCTTTTCACAACCTAAGTCTCCCTTTTAATCCCTTCAGCGATCATTTTATTTGCATCGAGCAATGGCCGTCTGAGGGGAATCGGTTGACTTATACTACGACTCTACTGCTGTGTCAATATTGCCTACCATTGGCGCTTATATTGGTGTGTTATTTCCGCATTTTCCTACGCCTCAGTCGACGTAAAGATATGGTTGAAAGGGCTCGCGGAGGACGACAGAAGAAAGCCAAAGGCTCAAAGCGAGTGAACGCCATGCTGGCCTCCATTGTAGCCGCGTTCGCTTTGTGTTGGCTCCCGCTCAATGTTTTCAACACCATTTTCGACTGGAACCACGAAGCGATTCCCGTTTGCCAGCACGACGCTATTTTCTCAGCTTGCCACCTCACTGCTATGGCCTCGACATGCGTCAATCCGGTCATCTACGGATTCCTGAACAACAACTTCCAGAAGGAGCTGAAGTCGCTGCTTTCTAGATGCCGCTGCTGGGGGCCGGCAGAGAGTTACGAGAGTTTCCCTTTGTCTACAGTCAGTACGGGCATCACTAAAGGCTCCATCTTGAGCAACGGCTCGGCTAGCACCTACCAGCCACACAAGAAAAACAGTTTGGAACAGAAAGAGAGCATTTAA
>Ssa_npy8br-1
ATGGAGGTGTCCCATGTGAACAATAGCAGTCATCATGCTTGGTGGAAAGAGATGCCATGGGGCGACACAGACGAGTGCCCCTCCTCCTGGAGTGGCACCACCTTCCTGATAGTTGCCTACAGCGCACTGGTCGCGGTTGGCCTTATCGGTAACACCTGCCTGGTGTTTGTCATCACACGGCAAAAGGAGATGCGGAATGTCACCAACATCTTCATTGCCAACCTGTCCATCTCTGACATCCTCATGTGCATCGTGTGCCTGCCTGTCACCATCATCTACACCCTGATGGATCGCTGGATCCTGGGGGAGACACTCTGTAAGGTCACACCCTTTGTCCAGTGCATCTCTGTCACGGTTTCCATCTTCACCCTTGTCCTCATAGCCATGGAGCGCCACCAACTCATCATCCACCCCACTGGATGGAAGCCCATGGTGCGCCACTCCTACCTGGCTGTAGCCATCACCTGGTTAGTGGCCTGCTTCATCTCTCTTCCTTTCCTCTTCTTCAACGTCCTCGACAACAGTCCTTTCCAGAACATGAGCCTCCCCTTCAATCCCTTCACTGACCACTTCATTTGTATGGAGCGATGGCCCTCAGAGCACAACCGACTGGCCTACACCACCTCCCTGCTGCTCTTCCAGTACTGCCTTCCCCTCATCCTCATCCTGGTCTGCTACCTGCGCATCTTCCTGCGTCTCCGACAGAGAAAATACATGGTGGAGCGAGCCAGGGACAACTGTCAGAAGAAAGCCAAGGGGTCAAAGAGGATCAATGCCATGTTGGCCTCCATTGTGGTAGTGTTTGCCCTCTGCTGGCTCCCGCTCAACATCTTCAATACCTTGTTCGACTGGAACCACCAGGCCATCCCATCCTGCCAGCATGACATAATCTTCTCTGCCTGCCACCTCACAGCCATGGCCTCCACCTGTGTCAACCCCATAATCTACGGCTTTCTCAACAGTAACTTCCAGAAAGAGCTAAAATCTACCCTATACCGCTGCCGCTGCTGGGGGTCACCAGAGAGTTATGAGAGCTTCCCTCTTTCTATTGTCAGCACAGAGGTCACGAAGGGGTCAACCTTGAGCAAAGGATCAATGAGCATGAATGTACAGTCCTGA
>Ssa_npy8br-2
ATGGAGGTGTCCCATGTGAACAATAGTAGTCATCACGCCTGGTGGAAAGAGATGCCATGGGGCGACACAGATGAGTGCCCCACCTCCATGAGTGGCACAACCTTCCTGATAGTTGCCTACAGCGCACTGATCGGGGTGGGCCTTATTGGTAACATCTGCCTGGTGTTTGTCATCACACGGCAGAAGGAGATGAGGAATGTCACCAACATATTCATCGCCAACCTGTCAATTTCTGACATCCTCATGTGCATCGTGTGCCTGCCGGTCACCATCATCTACACCCTAATGGATCGCTGGATCTTGGGGGAGGCACTCTGTAAGGTCACACCCTTTGTCCAGTGCATCTCTGTCACAGTCTCTGTCTTCTCCCTGGTCCTCATAGCCATGGAGCGCCACCAACTCATCATCCACCCCACTGGATGGAAGCCTATGGTGGGCCACTCCTACCTGGCTGTAGCCATCACCTGGATGATGGCCTGCTTCATCTCTCTGCCTTTCCTCTCCTTCAACGTTCTCACCAACAGTCCTTTCCAGAACATTAGCCTCCCCTTCAATCCCTTCACTGACCACTTCATCTGTATGGAGCGGTGGCCCTCAGAGCACAAACGACTGGCCTACACCACCTCCCTGCTGCTCTTCCAGTACTGCCTTCCCCTCATCCTCATCCTGGTCTGCTACTTGCGTATCTTCCTGCGTCTCCGACGGAGAAAATACATGGTGGAGCGAACCAGGGACAACCGCCAGAAGAAGGCCAAGGGGTCAAAGAGGATCAATGCCATGTTGGCCTCAATTGTGGCAGTGTTTGCCCTCTGCTGGCTCCCACTCAACATCTTCAACACCGTGTTTGACTGGAATCACCAGGCCATCCCATCCTGCCAGCATGACATCATCTTCTCTGCCTGCCACCTCACAGCCATGGCCTCTACTTGTGTCAACCCCATCATCTATGGCTTTCTCAACAGTAACTTCCAGAAAGAGCTCAAATCTACCCTATACCGCTGCCGCTGCTGGGGGGCACCAGAGAGTTATGAGAGCTTCCCTCTCTCTATTGTCAGCACAGAGGTCACTAAGGGGTCGATCTTGAGCAAAGGATCGATCAGCATGAATGTATAG
>Omy_npy8br-1
ATGGAGGTGTCCCATATGAACAATAGTAGTCATCACGCCTGGTGGAAAGAGATGACATGGGGCGACACAGACGAGTGCCCCACCTCCATGAGTGGCACAACCTTCCTGATAGTTGCCTACAGCGCACTGATTGGGGTGGGCCTTATCGGTAACATCTGCCTGGTGTTTGTCATCACACGGCAGAAGGAGATGAGGAATGTCACCAACATATTCATCGCCAACCTGTCAATTTCTGACATCCTCATGTGCATCGTGTGCCTGCCGGTCACCATCATCTACACCCTAATGGATCGCTGGATCTTGGGGGAGGCACTCTGTAAGGTCACACCCTTTGTCCAGTGCATCTCTGTCACAGTCTCTGTCTTCTCCCTGGTCCTCATAGCCATGGAGCGCCACCAACTCATCATCCACCCCACTGGATGGAAGCCTGTTGTGGGCCACTCCTACCTGGCTGTAGCCATCACCTGGATGGTGGCCTGCTTCATCTCTCTGCCTTTCCTCTCCTTCAACGTTCTCACCAACAGTCCTTTCCAGAACATTAGCCTCCCCTTCAATCCCTTCACTGACCACTTCATCTGTATGGAGCGATGGCCCTCAGAGCACAAACGACTGGCCTACACCACCTTTCTGCTGCTCTTCCAGTACTGCCTTCCCCTCATCCTCATCCTGGTCTGCTACTTGCGCATCTTCCTGCGTCTCAGACGGAGAAAATACATGGTAGAGCGAACCAGGGACAACCGCCAGAAGAAGGCCAAGGGGTCAAAGAGGATCAATGCCATGTTGGCCTCCATCGTGGCAGTGTTTGCCCTCTGCTGGCTCCCGCTCAACATCTTCAACACCGTGTTTGACTGGAATCACCAGGCCATCCCATCCTGCCAGCATGACATCATCTTCTCTGCCTGCCACCTCACAGCCATGGCCTCTACTTGTGTCAACCCCATAATCTATGGCTTTCTCAACAGTAACTTCCAGAAAGAGCTCAAATCTACCCTATACCGCTGCCGCTGCTGGGGGGCACCAGAGAGTTATGAGAGCTTCCCTCTCTCTATTGTCAGCACAGAGGTCACTAAGGGGTCGATCTTGAGCAAAGGATCGATCAGCATGAATGTATAG
>Omy_npy8br-2
ATGGAGGTGTCCCATGTGAACAATAGCAGTCATCACGCCTGGTGGAAAGAGATGCCTTGGGGCGACACAGACGAGTGCACCTCCTCCTGGAGTGGCACCACCTTCCTGATAGTTGCCTACAGCGCACTGGTCGCGGTTGGCCTTATCGGTAATACCTGCCTGGTGTTTGTCATCACACGGCAGAAGGAGATGCGGAATGTCACCAACATCTTCATCGCCAACCTGTCCATCTCTGACATCCTCATGTGCATTGTGTGCCTGCCTGTCACCATCATCTACACCCTGATGGACCGCTGGATCCTGGGGGAGGCACTCTGTAAGGTCACACCCTTTGTCCAGTGCATCTCTGTCACGGTTTCCATCTTCACCCTTGTCCTCATAGCCATGGAGCGCCACCAACTCATCATCCACCCCACTGGATGGAAGCCCATGGTGCGCCACTCCTACCTGGCTGTAGCCATCACCTGGTTAGTGGCCTGCTTCATCTCTCTTCCTTTCCTCTTCTTCAACGTCCTTGACAACAGTCCTTTCCAGAACATGAGCCTCCCCTTCAATCTCTTCACTGACCACTTCATCTGTATGGAGCGATGGCCCTCAGAGCACAACCGACTGGCCTACACCACCTCCCTGCTGCTCTTCCAGTACTGCCTTCCCCTTATCCTCATCCTGGTCTGCTACCTGCGCATCTTCCTGCGTCTCCGACAGAGAAAATACATGGTGGAGCGAGCCAGGGACAACTGTCAGAAGAAAGCCAAGGGGTCAAAGAGGATCAATGCCATGTTGGCCTCCATTGTGGTAGTGTTTGCCCTCTGCTGGCTCCCGCTCTACATCTTCAATACCTTGTTTGACTGGAACCACCAGGCCATCCCATCCTGCCAGCATGACATAATCTTCTCTGCCTGCCACCTCACAGCCATGGCCTCCACCTGTGTCAACCCCATAATCTACGGCTTTCTCAACAGTAACTTCCAGAAAGAGCTAAAATCTACCCTATACCACTGCCGCTGCTGGGGGTCACCAGAGAGTTATGAGAGCTTTCCTCTTTCTATTGTCAGCACAGAGGTCACTAAGGGGTCAACCTTGAGCAAAGGATCAATGAGCATGAATGTACAGTCCTGA
>Ola_npy8br
ATGGAGCCACAGCACAACACCAATCACAACCAAGCCCTATGGAGAGAGATACCTTGGGATTCCAGTGACGACTGCTCACTCTCCATGAGCGGCACCACCTTCCTTATCGTGGCTTACAGCACGGTCATGGCCGTGGGACTCATTGGCAACTTTTGCCTGGTGTTTGTCATCACGCAGCATAAGGAGATGCACAATGTTACCAACATATTAATTGCCAACTTGTCTTTTTCTGACATTCTCATGTGTGTCATATGCCTGCCAGTCACTATTATCTACACACTGATGGACCACTGGATCCTGGGAGACGCCCTTTGTAAGCTCACGCCGTTTATCCAGTGTATATCTGTGACTGTTTCCATCTTCTCCCTCGTCCTCATCGCCATGGAGCGCTACCAGCTCATTGTTCATCCGACTGGATGGAAACCTTTGGTCAGCCAGTCGTACTTGGCAGTGGCTGTCACCTGGATTGTAGCCTGCCTCATTTCTGTGCCTTTCCTCTCATACAGCGTGCTTACCTTTCCATTCCAGAATCTGAGCATCCCTATACCAGTTAGCGAGCAACTGGTTTGCATGGAAATGTGGCCGACTGTTCAAGGGAGGCGAGCTTACACCACCTCCCTGCTGGTCTTCCAGTACTTCCTACCCCTCAGCCTCATCCTGATCTGCTACCTTCAAATCTACCTACGCCTCAAGAGGAGGAAGGACATGGTGGAGCGTGGCAGGAAGAACAAGGGTTCCGCCAGGATCAATGCAGTGTTATTCTCCATTGTGGTGGCATTCGCCCTCTCCTGGCTTCCCCTCAACATCTTCAACACAGTGTTCGACTGGAACCACGATGTGATTCCAACCTGTGGCCATGACATCATCTTTTCGTTTTGCCACCTCATGGCTATGGTCTCCACATGTGTCAATCCTATCATCTATGGGTTCCTCAACAGCAACTTCCAGAAGCAGCTGAAGTCCACAGTGCTGCGCTGCCGCTGCTGGGGGGTGACAGAGAGATATGAGAGCATCCCGCTGTCCACCGTCAGCACAGAGGTCACCAAGGGATCGATCTTGAGTAATGGATCTGTTGGCTTCAACACATAA
>Oma_npy8br
ATGGAGCGGTCTCATCTGAACAACAGCTCCGGCTCTTGGTTATTGGAGGATCCCGTCTGTCCAACCTCCCTAAGCAGCACCACTTTCCTCATCGTAGCATACAGCACCATGTTAGCAGTGGGCCTGGTGGGCAACACTTGCCTGGTTTTAGTCATCACACGACAAAAGGAGATGCGCAATGTGACCAACATCTTCATCGTCAATCTCTCATGCTCTGATATCCTTGTTTGCTTGGTGTGTTTACCGGTCACCATTATCTACACCCTTATGGATCGATGGATTTTGGGCGAGGCTTTGTGTAAGGTGACGCCGTTCGTTCAGTGTATGTCTGTAACGGTTTCAATATTCTCCATGGTTCTCATTGCCTTGGAAAGGCACCAGCTTATCATCCATCCCACCGGTTGGAAACCAGTCGTCAGACACTCCTACCTGGCTGTCGCGGTTATCTGGATCGTAGCATGTTTTATCTCCCTTCCGTTCCTGTCTTTCAACATCCTCACAAACTCACCCTTCCACAACCTCAGTCTTCCCTTCAACCCCTTCAGCGATCACTTCATCTGCATTGAACAATGGCCATCTGAGGGCAATCGGCTCACTTATACCACAACGCTGCTGCTGTGCCAGTACTGCTTACCATTGGCGCTCATTCTCGTCTTTTATTTCCGCATATTTTTGCGTCTGAGTCGCCGTAAAGACATAGTCGAAAGGGCTCGAGGTGGGCGGCAGAAGAAGACCAAAGGCTCAAAGCGAGTCAACGCTATGCTAGCCTCGATTGTAGCAGCATTCGCCCTCTGTTGGCTGCCACTGAATGTTTTCAACACGATTTTTGACTGGAACCACGAAGCAATTCCAGTCTGCCAGCACGACGCCATTTTCTCGGCATGTCACCTCACCGCCATGGCATCGACCTGTGTGAACCCAGTGATCTATGGGTTCCTAAACAATAACTTCCAGAAGGAGCTTAAATCATTGCTTTCCAGGTGCCGCTGCTGGGGTCCGCCCGAGAGTTACGAGAGTTTTCCTTTGTCCACTGTCAGTACAGGCATTACTAAGGGGTCTATCCTGAGCAATGGCTCTGCTAGCACCTATCAACCACACAAGAAACACAGTTTGGAACAGAAAGAGAGCATT
>Tru_npy8br
ATGGAGCCGCAGCTCAACAACCAGGCCCCGTGGAAGGAATTCCCGTGGGACTTCACGGATGACTGCTCGCTGTCGGTGGGGGGCACCACCTTCCTCATCGTCGCTTACAGCGCCGTCATGGCGGTCGGACTCATCGGCAACTCGTGCCTGGTGTTCATCATCTTGCGGCACAAGGAGATGCGCAACGTCACCAACATCTTCATCGTCAACCTGTCCTGCTCCGACATCCTCATGGGCGTCGTTTGCCTGCCGGTCACCATCATCTACACGCTGATGGACCGCTGGATCCTGGGCGATGCTCTGTGTAAGATCACGCCCTTCGTCCAGTGCATGTCCGTGTCCGTGTCCATCTTCTCCCTGGTCCTCATCACCATGGAGCGCTACCAACTCATCATCCACCCCACCGGATGGAAGCCCGTGCTGGGCCAGTCCTACCTGGCCGTGGCCGTCACCTGGATCGTGGCGTGTCTCATCTCCGTGCCTTTTCTCTCGTACAGCGTGCTCACCCTGCCCTTCCAGAACCTGAGCGTCCCCTTCCCCATCAGCGACCATCTCATCTGCATGGAGCGCTGGCCCTCGGTTCAGGAACGGCGAGCCTACACCACCTCCCTGCTGGTCTTCCAGTACTTCCTGCCGCTGGTGCTCATCACCGTTTGCTACCTGCACATCTACCTGCGTCTCAGGAGGCGGAAGGACATAGTGGATCGTGGTCGGAACGGCGCCCAGAAGAGAAACAGGGGCTCCGCGAGGATCAACGCCATGCTGGTTTCCATCGTGGTGGCGTTCGCTGTCTCCTGGCTGCCACTAAACATCTTCAACACCGTGTTCGACTGGCACCACGAGGCCATCCCCTCCTGCGGCCACGACATCATTTTCTCCTTCTGCCACCTCGCCGCCATGGCGTCCACCTGCATCAACCCCGTCATCTACGGCTTCCTCAACAGCAACTTCCAGAAGCAGCTCAAGTCGACGCTGCTGCGCTGCCGCTGCTGGGGCGCGGTCGAGCGGTACGAGAGCGTCCCGCTGTCCACGGTCAGCACCGAGGTCACCAAGGGGTCGATCCTCAGCAACGGATCTCTGACCGTCAACACTTAG
>Cca_npy8br-2
ATGGAGCGGTCTCATCTGAACAACAGCTCTGGCTCTTGGTTATTGGAGGATCCCGCCTGTCCAACCTCCCTCAGCAGCACCACTTTCCTCATCGTAGCATACAGCACCATGTTAGCAGTGGGCCTGGTGGGCAACACTTGCCTGGTTTTGGTCATCACACGACAAAAGGAGATGCGCAATGTGACTAACATCTTCATCGTCAATCTCTCATGCTCTGATATCCTTGTTTGTTTGGTGTGTTTACCAGTCACCATTATCTACACCCTTATGGATCGATGGATTTTGGGCGAGGCTTTGTGTAAGGTGACGCCGTTCATTCAGTGTATGTCTGTAACGGTTTCGATTTTCTCTATGGTTCTCATTGCCTTGGAAAGACACCAGCTTATCATCCATCCCACCGGTTGGAAACCAGTTGTCAGACATTCCTACCTGGCTGTTGCGGTAATCTGGATCGTAGCATGTTTTATCTCCCTTCCGTTCCTTTCGTTCAACATCCTAACAAACTCACCTTTCCACAACCTCAGCCTTCCCTTCAACCCCTTCAGCGATCACTTCATATGCATTGAACAATGGCCATCTGAGGGGAATCGGCTCACTTATACCACAACGCTGCTGCTGTGCCAGTACTGCTTACCATTAGCTCTCATTCTCGTCTGTTATTTCCGCATATTTTTACGTCTGAGTCGCCGTAAAGACATGGTCGAAAGGGCTCGAGGTGGGCGGCAGAAGAAGACCAAAGGCTCAAAGCGAGTCAACGCCATGCTAGCCTCGATTGTAGCAGCGTTCGCCCTCTGTTGGCTGCCACTGAATGTTTTCAACACGGTTTTTGACTGGAACCACGAAGCAATTCCCGTCTGCCAGCACGACGCCATTTTCTCGGCATGTCACCTCACCGCCATGGCGTCGACCTGTGTGAACCCAGTGATCTATGGGTTCCTAAACAATAACTTCCAGAAGGAGCTGAAGTCGTTGCTTTCCAGGTGCCGCTGCTGGGGGCCGCCCGAGAGTTATGAGAGTTTCCCTTTGTCCACAGTCAGTACAGGCATTACTAAGGGGTCTATCCTGAGCAATGGCTCTGCTAGCACCTATCAACAACACAAGAAACACAGTTTGGAACAGAAAGAGACCATTTAA
>Cca_npy8br-1
ATGGAGCAGTCTCATCTGAACAACAGCTCTGGCTCTTGGTTATTAGAGGATCCCATCTGTCCAACCTCCCTCAGCAGCACCACTTTCCTCATCGTAGCATACAGCACCATGTTAGCAGTGGGCCTGGTGGGCAACACTTGCCTGGTTTTGGTCATCACACGACAAAAGGAGATGCGCAATGTGACTAACATCTTCATCGTCAATCTCTCATGCTCTGATATCCTTGTTTGTTTGGTGTGTTTACCAGTCACCATTATCTACACCCTTATGGATCGATGGATTTTGGGCGAGGCTTTGTGTAAGGTGACGCCGTTCGTCCAGTGTTTGTCCGTAACGGTTTCGATTTTCTCCATGGTTCTCATCGCCTTGGAAAGACACCAGCTCATCATCCATCCCACCGGTTGGAAACCAGTCGTCAGACACTCATACCTGGCTGTCGCGGTTATCTGGATCGTCGCATGTTTTATCTCCCTTCCGTTCCTTTCGTTCAACATCCTCACAAACTCGCCCTTCCACAACCTCAGCCTTCCCTTCAACCCCTTCAGCGATCACTTCATATGCATTGAACAATGGCCATCTGAGGGCAATCGGCTGACTTATACCACAACGCTGCTACTGTGCCAGTACTGCTTACCATTGGCGCTCATTCTCGTTTGTTATTTCCGCATATTCCTGCGTCTCAGCCGCCGTAAAGACATGGTCGAAAGAGCACGAGGTGGACGGCAGAAGAAGACCAAAGGCTCAAAGCGAGTCAACGCCATGCTAGCCTCGATTGTAGCAGCTTTCGCCCTCTGTTGGCTGCCACTGAATGTTTTCAACACGATTTTTGACTGGAACCATGAAGCAATTCCCGTCTGCCAGCACGACGCCATTTTCTCAGCTTGTCACCTCACCGCCATGGCGTCGACTTGTGTGAACCCAGTCATCTATGGTTTCCTGAACAATAACTTCCAGAAGGAGCTAAAATCGCTGCTTTCCAGGTGCCGCTGCTGGGGACCGCCCGCGATTTACGAGAGTTTCCCTTTGTCCACTGTCAGTACGGGCATTACTAAGGGGTCTATCCTAAGCAGTGGCTCTGCTAGCACCTATCAACCACACAAGAAAAACAGCTTGGAACAGAAAGATACCATTTAA
>Cau_npy8br-1
ATGGCAATGGAGCGGTCTCATCTGAACAACAGCTCCGGCTCTTGGTTATTGGAGGATCCCGCCTGTCCAACCTCGCTCAGCAGCACCACTTTCCTCATCGTAGCATACAGCACCATGTTAGCAGTGGGCCTGGTGGGCAACACTTGCCTGGTTTTGGTCATTACACGACAAAAGGAGATGCGCAATGTGACTAACATCTTCATCGTCAATCTCTCATGCTCTGATATCCTTGTTTGCTTGGTGTGTTTACCAGTCACCATTATCTACACGCTTATGGATCGATGGATTTTGGGTGAGGCTTTGTGTAAGGTGACGCCGTTCGTTCAGTGTATGTCTGTAACAGTTTCAATTTTCTCCATGGTTCTCATTGCCTTGGAAAGGCACCAGCTCATCATCCATCCCACCGGTTGGAAACCAGTCGTCAGACACTCTTACCTGGCTGTCGCGGTTATCTGGATCATAGCATGTTTTATCTCCCTTCCATTCCTTTCGTTCAACATCCTCACAAACTCGCCCTTCCACAACCTCAGCCTTCCCTTCAATCCCTTCAGCGATCACTTTATATGCATTGAACAATGGCCATCTGAGGGGAATCGACTGACTTATACCACAACGCTGCTGCTGTGCCAATACTGCTTACCATTGGCGCTCATTCTCGTCTGTTATTTTCGCATATTTTTGCGTCTGAGTCGCCGTAAAGACATGGTCGAAAGGGCTCGAGGTGGGCGGCAGAAGAAGACCAAAGGCTCAAAGCGAGTTAACGCCATGCTAGCCTCGATTGTAGCCGCGTTTGCCCTCTGTTGGCTGCCACTGAATGTTTTCAACACGATTTTTGACTGGAACCACGAAGCAATTCCAGTCTGTCAGCATGACGCCATTTTCTCAGCTTGTCACCTCACTGCCATGGCGTCGACCTGTGTGAACCCAGTGATCTATGGGTTCCTAAACAATAACTTCCAGAAGGAGCTGAAATCGTTGCTTTCCAGGTGCCGCTGCTGGGGGCCACCCGAGAGTTATGAAAGTTTTCCTTTGTCCACTGTCAGTACAGGCATTACTAAGGGGTCTATCCTGAGCAATGGCTCTGCTAGCACCTATCAACCACACAAGAAACACAGTTTGGAACAGAAAGAGACCATTTAA
>Cau_npy8br-2
ATGGCAATGGAGCGGTCTCATCTGAACAACAGCTCTGGGTCTTGGTTATTAGAGGATCCCATCTGTCCAACCTCTCTCAGCAGCACCACTTTCCTCATCGTAGCATACAGCACCATGTTAGCAGTGGGCCTGGTGGGCAACACTTGCCTGGTTTTAGTCATCACACGACAGAAAGAGATGCGCAACGTGACCAACGTCTTCATCGTCAACCTCTCATGCTCTGATATCCTTGTTTGTTTGGTGTGTTTACCGGTCACCATTATCTACACGCTTATGGATCGATGGATTTTGGGCGAGGCTTTGTGTAAAGTGACGCCGTTCGTCCAGTGTTTGTCTGTAACGGTTTCGATTTTCTCCATGGTTCTCATCGCCTTGGAAAGACATCAGCTCATCATCCATCCCACTGGTTGGAAACCAGTCGTCAGACACTCCTACCTGGCTGTCGCGGTTATCTGGATCGTCGCATGTTTTATCTCCCTTCCGTTCCTTTCGTTCAACATCCTCACAAACTCGCCCTTCCACAACCTCAGCCTTCCCTTCAACCCCTTCAGTGATCACTTCATATGCATTGAACAATGGCCATCTGAGGGGAATCGGCTCACTTATACCACAACGCTGCTGCTGTGCCAGTACTGCTTACCATTGGCGCTCATTCTCGTCTGTTATTTCCGCATATTCCTGCGTCTCAGCCACCGTAAAGACATGGTCGAAAGAGCCAGAGGTGGACGGCAGAAGAAGACCAAAGGCTCAAAGCGGGTCAATGCCATGCTAGCCTCGATTGTTGCAGCGTTCGCCCTCTGTTGGCTGCCACTGAATGTTTTCAACACGATCTTTGACTGGAACCATGAAGCGATTCCCGTCTGCCAGCACGATGCCATTTTCTCAGCTTGTCACCTCTCCGCCATGGCGTCGACTTGTGTGAACCCAGTCATCTATGGTTTCCTGAACAGTAACTTCCAGAAGGAGCTGAAATCGCTGCTCTCCAGGTGCCGCTGCTGGGGGCCACCCGCGATTTACGAGAGTTTCCCTTTGTCCACTGTCAGTACGGGCATTACTAAGGGGTCTATCCTAAGCAATGGCTCTTCTAGCACCTATCAACCACAAAAGAACAACAGTTCGGACCAGAAAGATACCATTTAA
>Phu_npy8br 
ATGGAGCGCTCTCATCTGAACAACAGCTCTGGCTCTTGGTTATTAGAGGATCCTGTCTGTCCAACCTCCCTCAGCAGCACCACTTTCCTCATCGTAGCATACAGCACCATGTTAGCAGTGGGCCTGGTGGGCAACACTTGCCTGGTTTTAGTCATCACACGACAAAAGGAGATGCGCAATGTGACCAACATCTTCATCGTCAATCTCTCATGCTCTGATATCCTTGTTTGCTTGGTGTGTTTACCGGTCACCATTATCTACACCCTTATGGATCGATGGATTTTGGGCGAGGCTTTGTGTAAGGTGACGCCGTTCGTTCAGTGTATGTCCGTAACCGTCTCCATTTTCTCCATGGTTCTCATCGCCTTGGAAAGGCACCAGCTCATCATCCATCCCACCGGTTGGAAACCAGTCGTCAGACACTCCTACCTGGCTGTTGCAGTTATCTGGATCGTAGCATGTTTTATCTCCCTTCCGTTCCTTTCGTTCAACATCCTCACAAACTCACCCTTCCACAACCTCAGTCTTCCCTTCAACCCCTTCAGCGATCACTTCATCTGCATTGAACAATGGCCATCTGAGGGCAATCGGCTGACTTATACCACAACGCTGCTGCTGTGCCAATACTGCTTACCATTGGCGCTCATTCTCGTCTGTTATTTCCGCATATTTTTGCGTCTGAGTCGCCGTAAAGACATAGTCGAAAGGGCTCGAGGTGGACGGCAGAAGAAGACCAAAGGCTCAAAGCGAGTCAACGCCATGCTAGCCTCGATTGTAGCAGCGTTCGCCCTCTGCTGGCTGCCACTGAATGTTTTCAACACCATTTTTGACTGGAACCACGAAGCAATTCCCGTCTGCCAACACGACACCATTTTCTCGGCTTGTCACCTCACCGCCATGGCATCGACCTGTGTGAACCCAGTGATCTATGGGTTCCTAAACAATAACTTCCAGAAGGAGCTGAAATCGTTGCTTTCCAGGTGCCGCTGCTGGGGGCCGCCCGAGAGTTACGAGAGTTTTCCTTTGTCCACTGTCAGTACAGGCATTACTAAGGGGTCTATCCTGAGCAATGGCTCTGCTAGCACCTATCAACCACACAAGAAGCACAGTTTGGAACAGAAAGAGGCCATTTAA
>Phu_npy2r 
ATGAACGTATCTGAAGACGAAATTCAGCCCACAAACTATTCTACACCAGCTCCTATCCAAGTTGAGGGTGTCTTACTAGACGGTCTGGAAGACAGTACAAAACTGGTGGGTGTTCAAGTGATCTTGATTTTGGCTTACAGCACCATCATCGTCTTTGGCGTGACCGGGAACTCCTTGGTCATATATGTTGTGTACAAGTTTAGAAATTTACACACAGTGACTAACTATTTCATTGTCAATTTGGCTGTAGCAGATCTGTTGGTCAACACGTTGTGTTTGCCTTTTACTCTGATGTACACACTCTATGGAGAGTGGAAATTCGGACAGGTGATGTGCTACCTGTTGCCATACGCACAAGGCTTAGCGGTCCACGTTTCGACCATCACACTCAACGTTATAGCTCTGGACAGATACCGCAGTATTGTCTACCACATGGAAACCAAGATGTCAAAAGACATGTGCATAGTCGTCATTGTGATCACATGGGTGGCAAGCGCAATCCTCGCCAGTCCTCTAGCAATCTTTCGTGAATACGTGACCTTTGACTTGACGCCTGACCAGACGATTCAAGGTTGTGCCGAGAAGTGGCCTGGAACTAGTACGGATGGGACCATCTACAGTATCGCCATGTTTTTTTTACAGTACGGCCTGCCGTTGTCAATCATTTCATTTGCATACACTCGGATCTGGAACAAGCTAAGAAATCACGTCAGCCCTGGCGGTGGCCGTAGCGACCGTCATCAACGGCGACAGAAAACGACAAAAATGCTGGTTGCTGTAGTTGTGGTCTTCACCGTTAGCTGGCTACCCTTTCACGCTTTTCAGCTTGCTGTGGATATTGATAGTAGTATATTGGAAATGAAAGACTTCAAATTGCTCTATACGGCTTTCCATATTGTGGCCATGTGCTCCACATTTGCCAATCCCATCCTCTATGGCTGGATGAACAGGAACTATAGAAGATCTTTTATGGCTGTGTTCAAGTGTGGACGGTTAAACAATGGAATGAGAAGGGTTTGTAGCAGTGAGACAGTAAGGGAGAAATGCACACGCAGTAAGCAAAGTACAATCAGTGTCTTAACACAAGAAAACACGCTGCTGTGA
