# Supplementary material for: The neuropeptide Y receptor gene repository, phylogeny and comparative expression in allotetraploid common carp
Source: Sci Rep. 2022 Jun 8;12:9449. doi: 10.1038/s41598-022-13587-2 (PMC9177570; doi:10.1038/s41598-022-13587-2)
Supplement: Supplementary file 3 — Supplementary Information 3. [file 41598_2022_13587_MOESM3_ESM.txt]

>P. huangchuchieni
MNVSEDEIQPTNYSTPAPIQVEGVLLDGLEDSTKLVGVQVILILAYSTIIVFGVTGNSLVIYVVYKFRNLHTVTNYFIVNLAVADLLVNTLCLPFTLMYTLYGEWKFGQVMCYLLPYAQGLAVHVSTITLNVIALDRYRSIVYHMETKMSKDMCIVVIVITWVASAILASPLAIFREYVTFDLTPDQTIQGCAEKWPGTSTDGTIYSIAMFFLQYGLPLSIISFAYTRIWNKLRNHVSPGGGRSDRHQRRQKTTKMLVAVVVVFTVSWLPFHAFQLAVDIDSSILEMKDFKLLYTAFHIVAMCSTFANPILYGWMNRNYRRSFMAVFKCGRLNNGMRRVCSSETVREKCTRSKQSTISVLTQENTLL
>O. macrolepis
MDIRTEMNISEDEIQAANFSTPATIQVEGVFLDGLEDSTKLVGVQVILILAYSTIIIFGVTGNSLVIYVVYKFRNLHTVTNYFIVNLAVADLLVNTLCLPFTLMYTLYGEWKFGQVMCYLLPYAQGLAVHVSTITLNVIALDRYRSIVYHMETKMSKDMCIVVIVITWVASAILASPLAIFREYVTFDLTPHQTIQGCAEKWPGSSADGTIYSIAMFFLQYGLPLSIISFAYTRIWNKLRNHVSPGGGRSDRHQRRQKTTKMLVAVVVVFTVSWLPFHAFQLAVDIDSSILEMKDFKLLYTAFHIVAMCSTFANPILYGWMNRNYRKSFMAVFKCGRLNNGMKRVCSSETVREKCTRNKQSTISVAFTQENTLL
>D. rerio
XLNTKMDVRTQINTSEDGTLSQLNQSTNCCAPDTAEVDAALLDGLEDSTKLVGVQVILILAYSTIIFFGMTGNSLVIYVVYKFRNLHTVTNYFIVNLAVADLLVNTLCLPFTLMYTLYGEWKFGQVMCYLLPYAQGLAVHVSTITLNVIALDRYRSIVYHMETKMSKDMCVVVIAITWVASAILASPLAIFREYVTFDLSPEQTIQGCAEKWPGSSTDGTIYSIAMFFLQYGLPLSIISFAYTRIWNKLRNHVSPGGGRSDRHQRRQKTTKMLVAVVVVFTVSWLPFHAFQLAVDIDSSVLEIRDFKLLYTAFHIVAMCSTFANPILYGWMNRNYRGSFVAVFKCGRINNGMRRVSSSEAVREKCTRNLENTISIALTQANTLV
>C. carpio
MDIRTEMNISEDEIQSTNCSSPATNQIEGVLLDGLEDSTKLVGVQVILILAYSTIIIFGVTGNSLVIYVVYKFRNLHTVTNYFIVNLAVADLLVNTLCLPFTLMYTLYGEWKFGQVMCYLLPYAQGLAVHVSTITLNVIALDRYRSIVYHMETKMSKDMCVVVIVITWVASAILASPLAIFREYVTFDLSPERTIQGCAEKWPGSSADGTVYSIAMFFLQYGLPLSIISFAYTRIWNKLRNHVSPGGGRSDRHQRRQKTTKMLVAVVVVFTVSWLPFHAFQLAVDIDSSVLEMKDYRLLYTAFHVVAMCSTFANPILYGWMNSNYRRSFLAVFKCGRLSNGMRRVCSSETVSQKCTRNKQNTISVAFTQENTLL
>C. auratus
MDIRTEMNISEDEIQSTNCSTPATNQLEGVLLDGLEDSTKLVGVQVILILAYSTIILFGVTGNSLVIYVVYKFRNLHTVTNYFIVNLAVADLLVNTLCLPFTLMYTLYGEWKFGQVMCYLLPYAQGLAVHVSTITLNVIALDRYRSIVYHMETKMSKDMCVVVIVITWVASAILASPLAIFREYVTFDLSPERTIQGCAEKWPGSSADGTVYSIAMFFLQYGLPLSIISFAYTRIWNKLRNHVSPGGGRSDRHQRRQKTTKMLVAVVVVFTVSWLPFHAFQLAVDIDSSVLEMKDYRLLYTAFHVVAMCSTFANPILYGWMNSNYRRSFLAVFKCGRLSNGMRRVCKSKKK
>O. latipes
MDPEDQLNMSQLEESYLDTLNCCSTALSLNDESLLKLDDSTKLVGVQVILILAYSTIILFGVTGNSLVVYVVYKFRNLRTVTNFFIINLAVADLLVNTLCLPFTLIYTLYDEWMFGQVLCYLLPFAQGMTVQVSTITLNIIALDRHRSIVHHMETKMSKDMCAMVIVFSWVISALLASPLAIFREYGSFDFSPEESIQVCTEKWPGSSMNGRLYSMSMLVVQVAIPLAINSVAYIRIWKKLKHHMKCGRNDHQRRRKTTKMMLTMVVVFAVCWLPFHAFQLAIDIDNTVLHMKDFKLVFTVFHILAMCSTCVNPILYGWMNNNYRTAFLTVCKCCGSLTVNSTSREAQKDRDPAAGSPAFCRGRNAASIGGGDTSATSVL
>T. rubripes
MFLLFNCPTQFTQNILVMLTLISSLNSLWGLTTMDDARQQNHTRGDDSQSEVNPFNCCGAANPTNDSNVLELDDSTKLVGVQVILILAYSTIILFGVTGNSLVIYVIYRFKNLRTVTNFFIVNLAVADLLVNMLCLPFTLIYTLYGEWKFGQVLCFMLPCAQGMAVYVSTITMNVIALDRYRSIVNHMETKMSKDMCTVVIVFTWAVSALLASPLAIFREYWTFDLLPGESIQVCTEKWPESSVNASIYSISALLVQYGLPLAVISVAYARIWSKLKKTRGGRNDRHQRRRKTTKMLLMMVVVFAVCWLPFHAFQLAVDIDSTVLSMKDFKLLFTVFHIVAMCSTFANPILYGWMNNNYRMAFLSVFECYQPRTLRSREPQKYEERVCTDCKSTNV
>S. salar 
MGTIPMDNASQVNITPMEDCANSSRLAGEFSNCYNIFPDLEDSTKLVGVQVILILAYSTIILFGVIGNSLVIYVVYKFKTLHTVTNFFIVNLAVADLLVNTLCLPFTLINTLHGEWRFGQALCFILPFSQGMSVHVSTITLNIIALDRHRSIVYHLETKMSKEMCAAVIVMTWAISAVLASPLAVFREYGTFDLSPEQSIQVCTEKWPGSGMDGTIYSISMLLLQYCLPLAINSFAYIRIWSKLKNHVSPAGRNNRHQRKRKTTKMLVIVVVVFAVSWLPLHAFQLAIDIDNSVLDMKDFKLLFTMFHIVAMCSTFVNPILYGWMNNNYRTAFLSVCKCSQPVNSGSRSIMSRKTLREKDMSDTDFQATKV
>O. mykiss
MHRRICEARRGTIPMDNVSQVYITPMEDCANSSRLAGEFSNCYNTFPDLEDSTKLVGVQVILILAYSTIILFGVIGNSLVIYVVYKFKTLHTVTNFFIVNLAVADLLVNTLCLPFTLINTLHGEWRFGQVLCFMLPFSQGMSVHVSTITLNIIALDRHRSIVYHLETKMSKEMCAAVIVMTWAISAVLASPLAVFREYGTFDLSPEQSIQVCTEKWPGSGMDGTIYSISMLLLQYCLPLAINSFAYIRIWSKLKNHVSPTGRNNRHQRKRKTTKMLVIVVVVFAVSWLPLHAFQLAIDIDNSVLDMKDFKLLFTMFHIVAMCSTFVNPILYGWMNNNYRTAFLSVCKCSQPVNSGSRSIMSRKTLREKDMSDTDFQATKV
